# Supplementary material for: Metabolomics analysis unveils important changes involved in the salt tolerance of Salicornia europaea
Source: Front Plant Sci. 2023 Jan 20;13:1097076. doi: 10.3389/fpls.2022.1097076 (PMC9896792; doi:10.3389/fpls.2022.1097076)
Supplement: Supplementary Table 1 — Metabolites detected in Salicornia europaea seedlings. [file Table_1.xlsx]

## Sheet: Sheet1
Index	Q1 (Da)	Q3 (Da)	Molecular Weight (Da)	Formula	Ionization model	Compounds	物质	Class I	物质一级分类	Class II	物质二级分类	CAS	Level	CK-S1	CK-S2	CK-S3	L-S1	L-S2	L-S3	H-S1	H-S2	H-S3	CK-R1	CK-R2	CK-R3	L-R1	L-R2	L-R3	H-R1	H-R2	H-R3	mix01	mix02	mix03	mix04	cpd_ID	kegg_map
pme2601	89	59	90.032	C3H6O3	[M-H]-	3-Hydroxypropanoic acid	3-羟基丙酸	Organic acids	有机酸	Organic acids	有机酸	503-66-2	B	9028.3	11077	6101.9	10766	5801.8	8308.3	4388.8	2102.2	4580.4	9194	7986.5	6348.1	10733	6521.1	17610	7674.5	6372.8	11063	5491	6731.2	8090.7	5033.1	C01013	ko00240,ko00410,ko00640,ko01100,ko01200
pme3011	104.07	68.8	103.063	C4H9NO2	[M+H]+	γ-Aminobutyric acid*	γ-氨基丁酸*	Organic acids	有机酸	Organic acids	有机酸	56-12-2	B	586600	418470	515320	80763	175100	43660	57301	87644	94892	1606600	1490600	1629900	301080	328150	232260	251340	183030	176580	544760	509860	526010	447240	C00334	ko00250,ko00330,ko00410,ko00650,ko00760,ko01100
pme3033	104.07	86	103.063	C4H9NO2	[M+H]+	N,N-Dimethylglycine*	N,N-二甲基甘氨酸*	Amino acids and derivatives	氨基酸及其衍生物	Amino acids and derivatives	氨基酸及其衍生物	1118-68-9	A	415310	280780	328150	89477	128990	76419	88638	120080	96692	899650	897240	1109300	255180	257020	245380	184810	153620	129930	337930	324020	304090	326980	C01026	ko00260,ko01100
pme3017	104.07	58	103.063	C4H9NO2	[M+H]+	2-Aminoisobutyric acid*	2-氨基异丁酸*	Amino acids and derivatives	氨基酸及其衍生物	Amino acids and derivatives	氨基酸及其衍生物	62-57-7	A	302620	270710	273710	252670	245780	246490	419820	452960	337570	576700	628520	504440	640160	609100	1197000	725220	737440	859740	434150	433730	453880	503510	C03665	--
mws0576	103.04	59.1	104.047	C4H8O3	[M-H]-	3-Hydroxybutyrate	3-羟基丁酸	Organic acids	有机酸	Organic acids	有机酸	300-85-6	B	2011200	1770700	1460200	893200	860230	799140	855730	842690	788560	1206900	1308800	1152400	911430	709640	1196300	759810	549440	614230	915850	1124500	1057100	1100900	--	--
pme1975	103	59	104.06	C3H4O4	[M-H]-	Malonic acid	丙二酸	Organic acids	有机酸	Organic acids	有机酸	141-82-2	B	1863000	1894600	1673100	1007900	932760	818920	916320	855570	817750	1226300	1310700	1251100	1037900	875120	1240400	717640	536630	579870	959770	1154500	1146500	1039100	--	--
mws1358	109.03	81	110.037	C6H6O2	[M-H]-	Pyrocatechol	邻苯二酚;儿茶酚	Phenolic acids	酚酸类	Phenolic acids	酚酸类	120-80-9	A	3270.6	5399.4	5768.2	12304	3692.1	2540.5	4927.2	9	4634.1	9	9	9	9	9	9056.8	14202	11696	28862	5264.1	7596.7	7630.2	2905.2	C00090	ko01100
mws0255	112.05	95	111.043	C4H5N3O	[M+H]+	Cytosine	胞嘧啶	Nucleotides and derivatives	核苷酸及其衍生物	Nucleotides and derivatives	核苷酸及其衍生物	71-30-7	B	168170	144440	156860	56406	47857	44483	93671	51481	48536	292930	232680	222110	157020	157010	293200	163650	127990	150520	108030	103380	121110	137830	C00380	ko00240,ko01100
pme2122	112.09	95	111.08	C5H9N3	[M+H]+	Histamine	组胺	Amino acids and derivatives	氨基酸及其衍生物	Amino acids and derivatives	氨基酸及其衍生物	51-45-6	B	126470	113530	107060	49225	38884	40122	59944	38405	31449	224810	164920	187580	126770	110160	260780	118200	98964	112490	87672	78644	102080	116340	C00388	ko00340,ko01100,ko01110
mws0177	111.01	67	112.016	C5H4O3	[M-H]-	2-Furanoic acid	2-呋喃甲酸	Organic acids	有机酸	Organic acids	有机酸	88-14-2	B	121230	106370	106900	174320	57059	32339	108770	102810	71473	9	9	9	79624	34973	837120	524880	471460	920740	167020	191550	176020	180020	C01546	ko01100
pme0257	111.02	80	112.027	C4H4N2O2	[M-H]-	Uracil	尿嘧啶	Nucleotides and derivatives	核苷酸及其衍生物	Nucleotides and derivatives	核苷酸及其衍生物	66-22-8	A	106690	94270	68964	77432	77983	83018	60232	48371	78906	183790	201270	171190	228780	238870	316820	169360	169410	194210	75108	131580	131260	144470	C00106	ko00240,ko00410,ko00770,ko01100
pme0275	115.05	97	115.04	C5H7O3-	[M]-	4-Oxopentanoate	4-氧代戊酸	Organic acids	有机酸	Organic acids	有机酸	123-76-2	B	6857.4	5166.3	3302.3	8971.1	6008.8	4555	3806.9	5165	4039.7	13636	8712.2	11272	15079	9942.8	51581	25280	20066	39955	8824.8	9178.7	10088	13248	--	--
pme0006	116.07	70.1	115.063	C5H9NO2	[M+H]+	L-Proline	L-脯氨酸	Amino acids and derivatives	氨基酸及其衍生物	Amino acids and derivatives	氨基酸及其衍生物	147-85-3	B	119810	111610	99997	108380	100670	92955	1617500	1402300	710430	186460	200850	165670	185880	215700	406260	1086900	891460	605820	514130	554220	600910	545740	C00148	ko00330,ko00332,ko00970,ko01100,ko01110,ko01230,ko02010
mws0376	115	71	116.011	C4H4O4	[M-H]-	Fumaric acid	延胡索酸(富马酸,反丁烯二酸)	Organic acids	有机酸	Organic acids	有机酸	110-17-8	B	214550	158500	212120	7338.6	16442	15063	45055	20823	22532	120290	75577	140130	173410	172790	223560	118070	102940	159050	115050	114790	75421	71612	C00122	ko00020,ko00190,ko00220,ko00250,ko00350,ko00360,ko00620,ko00650,ko00760,ko01100,ko01110,ko01200
mws0823	115.04	71	116.047	C5H8O3	[M-H]-	3-Methyl-2-Oxobutanoic acid	3-甲基-2-氧代-丁酸	Organic acids	有机酸	Organic acids	有机酸	759-05-7	B	9	9	9	53366	34371	21928	35776	23056	27688	9	9	9	76205	48412	179380	89820	84431	113940	75359	72735	64293	75631	C00141	ko00280,ko00290,ko00770,ko00966,ko01100,ko01110,ko01210,ko01230
pme3193	116.04	74	117.043	C4H7NO3	[M-H]-	N-Acetylglycine	N-乙酰甘氨酸	Amino acids and derivatives	氨基酸及其衍生物	Amino acids and derivatives	氨基酸及其衍生物	543-24-8	B	12587	17648	14839	5721	2741.2	4005	3261.5	3209.3	3377.1	10739	10925	12911	15700	12589	24480	22075	21186	28631	10550	10054	8229.8	12789	--	--
pmb1096	118.07	91	117.058	C8H7N	[M+H]+	Indole	吲哚	Alkaloids	生物碱	Plumerane	吲哚类生物碱	120-72-9	A	314630	283110	320210	291290	321710	284620	239560	336070	283360	576810	493740	513550	351900	362800	307450	281250	373480	346700	357630	368090	382170	346120	C00463	ko00380,ko00400,ko00402,ko01100,ko01110
mws0256	118.09	72.1	117.079	C5H11NO2	[M+H]+	L-Valine	L-缬氨酸	Amino acids and derivatives	氨基酸及其衍生物	Amino acids and derivatives	氨基酸及其衍生物	72-18-4	B	11916000	10663000	10756000	4319600	4595900	4526900	2768000	3279800	2775600	16596000	16588000	16711000	8017800	7320200	7116200	3781900	3386900	3276000	6078700	6411500	6629000	7243900	C00183	ko00280,ko00290,ko00460,ko00770,ko00966,ko00970,ko01100,ko01110,ko01210,ko01230,ko02010
mws0191	118.09	59	117.079	C5H11NO2	[M+H]+	Betaine	甜菜碱	Alkaloids	生物碱	Alkaloids	生物碱	107-43-7	A	1034100	977310	994290	673300	811540	757660	625420	607520	759370	834500	864450	836930	1014600	962800	866250	1022100	868200	987620	823320	925570	980160	806610	C00719	ko00260,ko01100,ko02010
pme1730	117	59	118.027	C4H6O4	[M-H]-	D-Erythronolactone	D-赤酮酸内酯	Organic acids	有机酸	Organic acids	有机酸	15667-21-7	B	190030	210050	168340	264490	236220	241090	300810	285170	281630	32902	33652	39693	643460	636640	731770	573890	526430	493900	378250	409080	447480	415830	--	--
mws0192	117.02	73	118.027	C4H6O4	[M-H]-	Succinic acid*	琥珀酸*	Organic acids	有机酸	Organic acids	有机酸	110-15-6	A	50877000	44640000	48861000	13495000	17278000	21074000	22945000	12637000	12023000	98925000	88894000	77960000	131890000	116870000	131660000	100960000	80888000	73545000	73706000	76393000	78055000	76259000	C00042	ko00020,ko00190,ko00250,ko00310,ko00350,ko00360,ko00620,ko00630,ko00640,ko00650,ko00760,ko00920,ko01100,ko01110,ko01200
mws0470	117.02	73	118.027	C4H6O4	[M-H]-	Methylmalonic acid*	甲基丙二酸*	Organic acids	有机酸	Organic acids	有机酸	516-05-2	A	54205000	46706000	52739000	14434000	18191000	22002000	24368000	13379000	12969000	104710000	93579000	82396000	130580000	121840000	129680000	104440000	85517000	76623000	78468000	81208000	81808000	79673000	C02170	ko00240,ko00280,ko00640,ko01100
mws0147	117.06	59	118.063	C5H10O3	[M-H]-	3-Hydroxy-3-methyl butyric acid	β-羟基异戊酸	Organic acids	有机酸	Organic acids	有机酸	625-08-1	B	126700	111120	105210	93127	92439	87042	74136	81582	74292	132020	129740	116910	74186	64351	64194	64014	64007	77337	93391	107810	96452	94110	--	--
pme3096	118	74	119.022	C3H5NO4	[M-H]-	Aminomalonic acid	氨基丙二酸	Organic acids	有机酸	Organic acids	有机酸	1068-84-4	B	1994800	1699200	1899700	513130	654730	781590	839670	448600	458620	4223000	3725500	3156100	7214800	5834800	9463100	4184000	3298200	2930400	2979400	3089400	3126300	3089600	C00872	--
mws0230	120.07	74	119.058	C4H9NO3	[M+H]+	L-Threonine*	L-苏氨酸*	Amino acids and derivatives	氨基酸及其衍生物	Amino acids and derivatives	氨基酸及其衍生物	72-19-5	B	596810	516890	490340	163220	168180	176160	99321	98814	94789	2368500	2091800	2277800	319330	374100	345170	168410	146190	143050	314730	329810	360800	413400	C00188	ko00260,ko00261,ko00290,ko00860,ko00970,ko01100,ko01110,ko01230,ko02010
mws0671	120.07	74.1	119.058	C4H9NO3	[M+H]+	L-Homoserine*	L-高丝氨酸*	Organic acids	有机酸	Organic acids	有机酸	672-15-1	B	583070	530770	504930	159960	161000	117480	98941	86078	102660	2401800	2132900	2163300	336180	296800	359500	163610	157300	153240	327220	342440	371260	375530	C00263	ko00260,ko00270,ko00300,ko00920,ko01100,ko01110,ko01230
pmp001287	120.08	103.05	119.073	C8H9N	[M+H]+	N-Benzylmethylene isomethylamine	N-苯亚甲基异甲胺	Alkaloids	生物碱	Alkaloids	生物碱	-	A	10657000	9978400	9965200	7437200	5791800	6895800	5713000	8433900	7104800	4208900	3861100	4025500	2925900	2317400	2948000	1991800	2204800	2120300	6217900	6010300	6160600	6452600	--	--
pma0134	121.04	93.06	120.042	C4H8O4	[M+H]+	D-(-)-Threose	D-(-)-苏阿糖	Others	其它类	Saccharides and Alcohols	糖及醇类	95-43-2	B	33119	36055	31250	28837	17394	15446	61256	52774	148570	114360	129110	154920	108870	89908	82576	104510	103950	118670	71426	69323	74936	81006	--	--
pme0195	120.02	62	121.02	C3H7NO2S	[M-H]-	L-Cysteine	L-半胱氨酸	Amino acids and derivatives	氨基酸及其衍生物	Amino acids and derivatives	氨基酸及其衍生物	52-90-4	B	2900000	2811900	3621200	5606600	4850400	3923400	12112000	17308000	11884000	173340	176230	201010	488810	375830	299280	4279100	7131400	7059600	10232000	10272000	10770000	10720000	C00097	ko00260,ko00270,ko00332,ko00430,ko00460,ko00480,ko00730,ko00770,ko00920,ko00970,ko01100,ko01110,ko01200,ko01230,ko04122
mws0491	122.1	105	121.089	C8H11N	[M+H]+	Phenethylamine	2-苯乙胺	Others	其它类	Others	其它	64-04-0	A	12540000	12524000	13435000	10823000	6171400	9644500	15065000	16623000	18991000	575500	327010	409940	1564800	1801400	3726700	565660	665190	465780	8052300	8211300	8032900	8442800	C05332	ko00360,ko01100
mws0628	121.03	92	122.037	C7H6O2	[M-H]-	4-Hydroxybenzaldehyde	4-羟基苯甲醛	Phenolic acids	酚酸类	Phenolic acids	酚酸类	123-08-0	A	482400	479830	537460	566120	458540	351200	534980	531100	392570	1144500	1054600	1161600	1398500	1148300	4009600	2128000	2059600	2803400	1089800	1026300	1182800	1002700	C00633	ko01100
pme0241	123.04	79	122.037	C7H6O2	[M+H]+	Benzoic acid	苯甲酸	Phenolic acids	酚酸类	Phenolic acids	酚酸类	65-85-0	B	37899	30297	31613	16674	16808	16147	17915	29104	20022	33894	37159	40491	25158	41342	41734	36521	38016	39057	42302	66163	87776	129480	C00180	ko00360,ko01100,ko01110
mws0133	123.06	79.9	122.048	C6H6N2O	[M+H]+	Nicotinamide	烟酰胺	Others	其它类	Vitamin	维生素	98-92-0	A	3684500	3292800	3368900	1983200	1216100	1578400	3008900	2342000	1566900	3527900	3050700	3894700	2287200	1444200	5322100	4262100	4518600	5890200	3045000	2966900	3064000	3112600	C00153	ko00760,ko01100
pme1216	122.03	78	123.032	C6H5NO2	[M-H]-	2-Picolinic acid	2-吡啶甲酸	Organic acids	有机酸	Organic acids	有机酸	98-98-6	B	46996	87518	62949	35710	21311	10951	70887	38074	27196	190430	102580	124990	145400	137970	326930	179190	219860	188360	98227	102980	112340	119680	C10164	ko00380,ko01100
pme0490	124.04	78	123.032	C6H5NO2	[M+H]+	Nicotinic acid	烟酸	Others	其它类	Vitamin	维生素	59-67-6	B	126860	241490	165550	109440	83408	44705	236000	159240	72086	533660	414850	364100	405580	418800	983770	534300	775090	552260	325030	327280	343270	363380	C00253	ko00760,ko00960,ko01100,ko01110
mws0572	126.07	109	125.059	C5H7N3O	[M+H]+	5-Methylcytosine	5-甲基胞嘧啶	Nucleotides and derivatives	核苷酸及其衍生物	Nucleotides and derivatives	核苷酸及其衍生物	554-01-8	A	9	9	9	8454.4	3291.4	8531.5	3782.2	2108.8	2057.6	9617.8	9745.4	9854.3	5863.3	2605	56802	33171	33701	53812	10326	12480	9954.9	12439	C02376	ko00240,ko01100
pmb0302	126.1	96	125.1	C2H8NO3P	[M+H]+	2-Aminoethylphosphonate	2-氨基乙基磷酸酯	Lipids	脂质	Glycerol ester	甘油酯	2041-14-7	B	87876	96391	71468	122130	117510	230000	90655	124720	129020	9	9	9	9	9	9	9	9	9	75890	71059	52713	68155	C03557	ko00440,ko01100,ko02010
pmp001086	127.04	97	126.032	C6H6O3	[M+H]+	5-Hydroxymethylfurfural	5-羟甲基糠醛	Phenolic acids	酚酸类	Phenolic acids	酚酸类	67-47-0	B	69128	58786	54865	37179	30562	24350	23437	22352	13173	46255	27217	29646	69717	95333	179340	95014	75546	65720	45146	36227	66281	52426	C11101	--
mws0251	127.05	110	126.043	C5H6N2O2	[M+H]+	Thymine	胸腺嘧啶	Nucleotides and derivatives	核苷酸及其衍生物	Nucleotides and derivatives	核苷酸及其衍生物	65-71-4	B	68359	62372	54471	103040	32150	29406	63844	76634	49501	38414	40775	91064	89343	28018	1096900	717940	728800	1258100	173320	194630	194270	214240	C00178	ko00240,ko01100
Rfmb319	130.09	84.08	129.079	C6H11NO2	[M+H]+	Pipecolic acid	哌啶酸	Amino acids and derivatives	氨基酸及其衍生物	Amino acids and derivatives	氨基酸及其衍生物	4043-87-2	B	246990	272280	215380	147380	135460	150220	177410	192170	164620	428190	484080	404230	359180	367450	532760	1149700	961650	1538800	259210	310330	352380	375910	C00408	ko00310,ko00960,ko01100,ko01110
mws0425	129.02	85	130.027	C5H6O4	[M-H]-	Citraconic acid	甲基马来酸	Organic acids	有机酸	Organic acids	有机酸	498-23-7	B	76939	77253	47032	24660	15886	12383	15947	14558	15355	163190	191690	274510	105500	24790	1408800	251280	196250	377430	110350	167250	173360	143830	C02226	ko00290,ko00660,ko01100,ko01210
mws0227	132.1	86.2	131.095	C6H13NO2	[M+H]+	L-Leucine*	L-亮氨酸*	Amino acids and derivatives	氨基酸及其衍生物	Amino acids and derivatives	氨基酸及其衍生物	61-90-5	A	2697200	2737800	2375800	2032100	1970700	1934500	1488200	2248700	1385100	2723800	3178200	2828600	1883500	1751000	1467400	1124300	1126000	933700	2036200	2111700	2121900	2174600	C00123	ko00280,ko00290,ko00966,ko00970,ko01100,ko01110,ko01210,ko01230,ko02010
pme0274	132.1	69	131.095	C6H13NO2	[M+H]+	6-Aminocaproic acid	6-氨基己酸	Organic acids	有机酸	Organic acids	有机酸	60-32-2	B	1246000	741260	1063000	521500	381250	638810	318210	66818	332710	2022300	1280300	2103500	544940	645810	610610	267350	159190	279420	753830	486800	652710	750650	C02378	ko01100
pmp001198	132.1	57.1	131.095	C6H13NO2	[M+H]+	6-Deoxyfagomine	6-脱氧荞麦碱	Alkaloids	生物碱	Alkaloids	生物碱	197449-09-5	A	12378000	11885000	10718000	8814300	8930400	9804700	7239600	10197000	6672500	12370000	14136000	14550000	8687500	8087500	7273200	5184800	5074600	4906700	9631800	10200000	10129000	10273000	--	--
mws0258	132.1	86	131.095	C6H13NO2	[M+H]+	L-Isoleucine*	L-异亮氨酸*	Amino acids and derivatives	氨基酸及其衍生物	Amino acids and derivatives	氨基酸及其衍生物	73-32-5	A	1066000	946070	941090	749970	750600	762820	437990	506820	462320	1301400	1298600	1550000	767500	620210	585230	386290	387520	428670	776020	824300	826610	874040	C00407	ko00280,ko00290,ko00460,ko00960,ko00966,ko00970,ko01100,ko01110,ko01210,ko01230,ko02010
pme0243	131.04	87	132.042	C5H8O4	[M-H]-	Glutaric acid*	戊二酸*	Organic acids	有机酸	Organic acids	有机酸	110-94-1	B	308280	289890	329770	182760	208310	149580	82055	80338	100590	703200	700430	744940	411800	325710	582200	256780	268500	276990	296810	326470	347520	369500	C00489	ko00071,ko00310,ko01100
mws0473	131.03	87	132.042	C5H8O4	[M-H]-	2-Methylsuccinic acid*	2-甲基丁二酸*	Organic acids	有机酸	Organic acids	有机酸	498-21-5	A	74458	79509	78511	56139	51187	61332	36418	32314	41589	99624	103290	98934	81447	83341	229490	103310	119490	158740	75843	91233	86609	75512	--	--
pme0226	131.05	114	132.054	C4H8N2O3	[M-H]-	L-Asparagine	L-天冬酰胺	Amino acids and derivatives	氨基酸及其衍生物	Amino acids and derivatives	氨基酸及其衍生物	70-47-3	B	38830	42138	25892	12571	11695	13082	6981.7	7210.5	7690.5	291880	326800	297860	34584	25978	30998	26798	22733	29735	20156	23020	31536	23742	C00152	ko00250,ko00460,ko00970,ko01100,ko01110,ko01230
mws0341	131.07	85	132.079	C6H12O3	[M-H]-	(S)-(-)-2-Hydroxyisocaproic acid*	2-羟基异己酸*	Organic acids	有机酸	Organic acids	有机酸	13748-90-8	A	61344	52269	50179	22321	18977	27835	15432	17996	15723	98969	81781	100280	79169	56339	133500	60299	57519	97619	59201	62476	66736	77890	--	--
mws0972	131.07	85	132.079	C6H12O3	[M-H]-	5-Hydroxyhexanoic acid*	5-羟基己酸*	Organic acids	有机酸	Organic acids	有机酸	185956-02-9	B	14867	17274	16336	7023.8	13241	7826.7	17138	21527	5343.9	50402	31199	39763	75523	49144	124060	33678	26044	10371	27050	29042	31049	30660	--	--
mws0219	132.03	88	133.038	C4H7NO4	[M-H]-	L-Aspartic Acid	L-天冬氨酸	Amino acids and derivatives	氨基酸及其衍生物	Amino acids and derivatives	氨基酸及其衍生物	56-84-8	A	2231900	2427600	1576200	336310	348330	372780	204630	230830	227090	4616200	4800900	4971900	388050	314700	302510	347360	402820	398260	592020	652110	640270	666480	C00049	ko00220,ko00250,ko00260,ko00261,ko00270,ko00300,ko00340,ko00410,ko00460,ko00710,ko00760,ko00770,ko00970,ko01100,ko01110,ko01200,ko01210,ko01230,ko02010
mws0275	133.01	71	134.022	C4H6O5	[M-H]-	L-(-)-Malic acid	L-(-)-苹果酸	Organic acids	有机酸	Organic acids	有机酸	636-61-3	A	11004000	11655000	11646000	512090	719300	281290	440400	229810	373560	5032600	4144700	2768000	7177200	5768900	7452300	3186300	2777100	2697000	3910500	5146500	5241500	5123600	C00497	ko00650,ko01100
pme0040	136.06	119	135.054	C5H5N5	[M+H]+	Adenine*	腺嘌呤*	Nucleotides and derivatives	核苷酸及其衍生物	Nucleotides and derivatives	核苷酸及其衍生物	73-24-5	A	19776000	18136000	16446000	5498400	9724500	1711300	8114300	3148400	2780400	35678000	37262000	33644000	33041000	33728000	41412000	39243000	32478000	32330000	21408000	21937000	22371000	22748000	C00147	ko00230,ko00908,ko01100
pmb0374	136.06	118.9	135.054	C5H5N5	[M+H]+	Aminopurine*	氨基嘌呤*	Alkaloids	生物碱	Alkaloids	生物碱	452-06-2	A	145870	154160	164900	132870	101240	299510	296840	205050	154010	9	9	38387	50708	21225	83678	101040	80600	96392	125790	134580	123970	129490	--	--
pme0033	137.05	119	136.039	C5H4N4O	[M+H]+	Hypoxanthine	次黄嘌呤	Nucleotides and derivatives	核苷酸及其衍生物	Nucleotides and derivatives	核苷酸及其衍生物	68-94-0	B	92777	92018	78957	29129	49359	14904	42196	30497	22342	235390	237470	185300	499150	558290	1242000	567480	464400	277970	233610	249420	229070	250310	C00262	ko00230,ko01100
pme2268	138.05	94.07	137.048	C7H7NO2	[M+H]+	Trigonelline	葫芦巴碱	Alkaloids	生物碱	Alkaloids	生物碱	535-83-1	A	10633000	10782000	10710000	5977700	5804900	5066100	3464400	3484100	3480700	3358600	5366900	4539400	5033800	4299500	4199000	5833400	6889900	6646700	5548000	5343600	5768800	5799900	C01004	ko00760
mws1336	138.06	120	137.048	C7H7NO2	[M+H]+	4-Aminobenzoic acid	对氨基苯甲酸	Phenolic acids	酚酸类	Phenolic acids	酚酸类	150-13-0	B	310750	226040	267150	164330	132060	262680	172640	347270	197860	9	9	9	9	9	9	9	9	9	159250	149260	138860	141540	C00568	ko00790,ko01100
pme1738	138.08	95	137.071	C7H9N2O	[M+H]+	3-Carbamyl-1-methylpyridinium(1-Methylnicotinamide)	3-氨基甲酰-1-甲基氧化吡啶	Others	其它类	Others	其它	1005-24-9	B	13998	15284	16639	6456.3	8780	9	9	9	9	9	9	9	9	9	9	9	9	11523	11011	8143.2	9475.2	7500.8	C02918	ko00760,ko01100
pme1002	138.09	103	137.084	C8H11NO	[M+H]+	L-Tyramine	酪胺	Amino acids and derivatives	氨基酸及其衍生物	Amino acids and derivatives	氨基酸及其衍生物	51-67-2	A	1310800	1332700	1308400	980510	811600	453120	2322400	1836100	5730300	4666600	5194800	6352600	4299400	3321200	3344300	3973300	3990900	4466100	2908300	2996400	3001100	3089500	C00483	ko00350,ko00950,ko01100,ko01110
pme2482	139.04	92.8	138.032	C7H6O3	[M+H]+	Protocatechuic aldehyde	原儿茶醛	Phenolic acids	酚酸类	Phenolic acids	酚酸类	139-85-5	A	205540	188900	245860	512750	387290	389460	470970	622850	309900	466050	385850	394870	634150	641520	613760	899220	1070200	1489100	549610	517300	564010	534960	C16700	ko00950
mws0749	137.02	93	138.032	C7H6O3	[M-H]-	4-Hydroxybenzoic acid	对羟基苯甲酸	Phenolic acids	酚酸类	Phenolic acids	酚酸类	99-96-7	A	1247800	1277000	1165600	2081400	1282100	1684600	1610000	1292400	1040500	1662000	1344000	1490300	1446500	1124700	2976000	2212200	2055600	2555600	1421800	1724700	1607600	1558700	C00156	ko00130,ko00790,ko01100,ko01110
Lmgn001670	137.03	108.02	138.032	C7H6O3	[M-H]-	Salicylic acid	水杨酸	Phenolic acids	酚酸类	Phenolic acids	酚酸类	69-72-7	B	591140	583960	690240	1386600	877210	1156000	1453400	1669000	1071300	1047500	1027000	1013000	1726600	1727700	1912200	2049800	2475100	2889300	1227200	1478400	1436800	1413600	C00805	ko00360,ko01100,ko01110,ko04075
mws2368	137.06	119.05	138.068	C8H10O2	[M-H]-	Tyrosol	酪醇	Phenolic acids	酚酸类	Phenolic acids	酚酸类	501-94-0	B	63839	84511	91313	198050	121010	155450	184820	222290	140550	129040	123940	119470	208740	222540	263700	273120	345890	354770	157730	205740	200320	211140	C06044	ko00350,ko01100
pme3207	141.02	59	142.027	C6H6O4	[M-H]-	Trans,trans-Muconic acid	反,反-粘康酸	Organic acids	有机酸	Organic acids	有机酸	3588-17-8	A	3018500	3194300	1424300	41331000	42220000	41011000	57508000	58432000	57898000	8990100	9193000	10955000	44613000	42840000	43288000	55673000	54518000	53881000	26486000	29673000	27750000	27347000	--	--
pmb0764	144.05	113.2	143.04	C6H9NOS	[M+H]+	4-Methyl-5-thiazoleethanol	4-甲基-5-噻唑乙醇	Others	其它类	Others	其它	137-00-8	A	138410	83168	96205	99751	104240	26977	141000	62929	58346	151050	114520	135120	167490	189040	263630	279630	230750	306230	132940	125910	136950	143500	C04294	ko00730,ko01100
Rfmb320	144.1	84.08	143.095	C7H13NO2	[M+H]+	1,2-N-Methylpipecolic acid	1,2-N-甲基哌啶酸	Amino acids and derivatives	氨基酸及其衍生物	Amino acids and derivatives	氨基酸及其衍生物	7730-87-2	B	135540	106880	88406	35923	48010	30177	30774	25960	29247	420750	87420	96618	51590	33956	274650	145790	115120	113350	106980	99449	110090	102610	--	--
mws0103	146.06	91	145.053	C9H7NO	[M+H]+	Indole-3-carboxaldehyde	吲哚-3-甲醛	Alkaloids	生物碱	Plumerane	吲哚类生物碱	487-89-8	A	376040	328220	379930	261460	164470	210370	323590	349420	276840	516700	397940	604280	476380	309970	1424300	1063500	1151400	1659700	467480	461050	474910	490700	C08493	--
pme0295	146.08	86	145.074	C6H11NO3	[M+H]+	4-Acetamidobutyric acid	4-乙酰氨基丁酸	Organic acids	有机酸	Organic acids	有机酸	3025-96-5	B	65551	60789	62280	37550	35761	9	9	15750	9	358620	545380	477150	178230	109870	603330	379360	348310	307500	152040	210430	191230	191220	C02946	ko00330,ko01100
mws0567	146.09	87	145.085	C5H11N3O2	[M+H]+	4-Guanidinobutyric acid	4-胍基丁酸	Organic acids	有机酸	Organic acids	有机酸	463-00-3	A	1059800	2671900	1600100	845380	1183400	128450	500800	407580	595010	3432300	5368800	4893800	1079900	987310	550250	1955000	1421400	1770700	1397900	1342200	1527500	1605500	C01035	ko00330,ko01100
pme2380	145	101	146.022	C5H6O5	[M-H]-	A-Ketoglutaric acid	α-酮戊二酸	Organic acids	有机酸	Organic acids	有机酸	328-50-7	B	581450	438990	523070	86644	144470	91646	134040	89291	87627	755980	633790	532120	898590	876640	1481300	527620	446160	365970	375780	428010	455280	461390	--	--
mws0924	145.05	101	146.058	C6H10O4	[M-H]-	2-Methylglutaric acid*	2-甲基戊二酸*	Organic acids	有机酸	Organic acids	有机酸	617-62-9	B	523110	432280	494440	200480	235210	283500	190980	220470	163580	822940	672150	699970	348790	412600	374240	325150	228170	203840	361640	416730	417420	405010	--	--
mws0208	145.05	101	146.058	C6H10O4	[M-H]-	Adipic Acid*	己二酸*	Organic acids	有机酸	Organic acids	有机酸	124-04-9	A	557700	442060	533010	211320	270570	260320	180260	245170	164970	848170	731370	736590	415500	463680	390630	334070	272990	246170	369050	401620	432040	451770	C06104	ko01100
pme0193	147.08	84	146.069	C5H10N2O3	[M+H]+	L-Glutamine	L-谷氨酰胺	Amino acids and derivatives	氨基酸及其衍生物	Amino acids and derivatives	氨基酸及其衍生物	56-85-9	B	2249000	1900000	1522300	2085100	1749400	2150500	1441700	1838800	1460300	7595700	7142100	9045000	3075000	2888900	3027900	1968700	2595300	2414900	2257000	2341500	2278900	2356600	C00064	ko00220,ko00230,ko00240,ko00250,ko00630,ko00910,ko00970,ko01100,ko01230,ko02010
pme0026	147.11	84	146.106	C6H14N2O2	[M+H]+	L-(+)-Lysine	L-(+)-赖氨酸	Amino acids and derivatives	氨基酸及其衍生物	Amino acids and derivatives	氨基酸及其衍生物	56-87-1	B	2308800	1980500	1616600	2272300	1890700	2361800	1555200	2038200	1589600	8159100	7877500	9942000	3347600	3113200	3288800	2453000	2868200	2763300	2429600	2502100	2546500	2584700	C00047	ko00300,ko00310,ko00780,ko00960,ko00970,ko01100,ko01110,ko01210,ko01230,ko02010
mws1050	148.06	88	147.053	C5H9NO4	[M+H]+	O-Acetylserine	O-乙酰丝氨酸	Amino acids and derivatives	氨基酸及其衍生物	Amino acids and derivatives	氨基酸及其衍生物	5147-00-2	B	301310	270630	266120	133910	99303	81041	115210	240240	89852	290000	279580	250110	234620	217510	463500	207390	167860	145480	189630	184600	199230	232550	C00979	ko00270,ko00908,ko00920,ko00998,ko01100,ko01110,ko01200,ko01230,ko04122
pme0014	148.06	84	147.053	C5H9NO4	[M+H]+	L-Glutamic acid	L-谷氨酸	Amino acids and derivatives	氨基酸及其衍生物	Amino acids and derivatives	氨基酸及其衍生物	56-86-0	B	14767000	15329000	15725000	2301000	2102100	2043600	1307400	1575300	1552100	13618000	17390000	17042000	2952400	2551500	3595900	1668600	1998000	2415800	4780600	4190300	4266600	4198800	C00025	ko00220,ko00250,ko00330,ko00332,ko00340,ko00430,ko00480,ko00630,ko00650,ko00660,ko00860,ko00910,ko00970,ko00998,ko01100,ko01110,ko01200,ko01210,ko01230,ko02010
pmb2826	147	87.1	148	C5H8O5	[M-H]-	Citramalate	甲基苹果酸	Organic acids	有机酸	Organic acids	有机酸	2306-22-1	B	1049100	831950	1028400	91716	161550	143060	47318	37214	45145	1445700	1148300	1418300	456690	357450	484490	200630	222070	187750	303980	370540	372740	327220	C00815	--
pmp001285	149.02	65.04	148.016	C8H4O3	[M+H]+	Phthalic anhydride	邻苯二甲酸酐	Phenolic acids	酚酸类	Phenolic acids	酚酸类	85-44-9	A	1784400	1672800	1901400	1980700	1620900	1440300	1808500	1483600	2030100	2793300	2951700	2802400	1776500	1716100	1326100	1722300	1606300	1941300	2218900	2087500	1982100	1871800	--	--
mws2213	147.05	77.01	148.052	C9H8O2	[M-H]-	Cinnamic acid	肉桂酸	Phenolic acids	酚酸类	Phenolic acids	酚酸类	140-10-3	B	848.58	1105.9	1529.4	513.11	669.81	847.23	1358	935.45	334.53	2022	1850.6	1356.3	9434.5	2930.1	4492.1	3628.5	3206.6	4676.9	2211.4	3024.4	1681.1	2960.1	C00423	ko00130,ko00360,ko00940,ko00999,ko01100,ko01110
mws1024	147.05	129	148.052	C9H8O2	[M-H]-	p-Coumaraldehyde	香豆醛	Phenolic acids	酚酸类	Phenolic acids	酚酸类	2538-87-6	B	547.16	274.34	9	3840.8	3558.2	1097.7	2745.5	823.34	549.71	1917.5	1645	1369.5	11242	12615	46566	37569	48236	72114	10431	10426	8511.3	9325.1	C05608	ko00940,ko01100,ko01110
pme1210	150.06	61	149.051	C5H11NO2S	[M+H]+	L-Methionine	L-蛋氨酸	Amino acids and derivatives	氨基酸及其衍生物	Amino acids and derivatives	氨基酸及其衍生物	63-68-3	B	653830	695170	520630	266320	264640	153470	348490	217390	117290	1687500	2363100	2106900	789970	576970	737710	405930	470600	275350	712440	646440	676870	544020	C00073	ko00270,ko00966,ko00970,ko01100,ko01110,ko01210,ko01230
mws0847	150.08	133	149.07	C6H7N5	[M+H]+	1-Methyladenine	1-甲基腺嘌呤	Nucleotides and derivatives	核苷酸及其衍生物	Nucleotides and derivatives	核苷酸及其衍生物	5142-22-3	A	467800	446570	413690	326970	255960	255830	160430	191720	194690	53720	64264	76625	42063	28048	290690	203960	173500	323360	224250	223050	221100	242950	C02216	--
mws1499	149.05	59.01	150.053	C5H10O5	[M-H]-	D-(-)-Arabinose	D-(-)-阿拉伯糖	Others	其它类	Saccharides and Alcohols	糖及醇类	10323-20-3	B	26204	27691	31586	61424	61820	81688	25236	19765	14133	28919	30628	26662	120780	118890	124380	37472	26081	24233	28959	36302	27313	34715	--	--
mws0921	149.06	131	150.068	C9H10O2	[M-H]-	p-Coumaryl alcohol	对-香豆醇	Phenolic acids	酚酸类	Phenolic acids	酚酸类	3690-05-9	B	8083.9	8788.5	8078.2	38391	32190	5408.5	17823	13502	9941.8	3838.5	4646.6	7795.7	50298	29036	265160	214500	298390	599180	69130	69300	65280	66967	C02646	ko00940,ko01100,ko01110
pme0183	152.06	135	151.049	C5H5N5O	[M+H]+	2-Hydroxy-6-aminopurine*	2-羟基-6-氨基嘌呤*	Nucleotides and derivatives	核苷酸及其衍生物	Nucleotides and derivatives	核苷酸及其衍生物	3373-53-3	B	112590	117990	103790	82857	51488	52659	206690	133660	102020	497500	370400	373000	308520	230840	843800	456560	397230	514740	191860	213870	183910	222880	--	--
pme1109	152.06	135	151.049	C5H5N5O	[M+H]+	Guanine*	鸟嘌呤*	Nucleotides and derivatives	核苷酸及其衍生物	Nucleotides and derivatives	核苷酸及其衍生物	73-40-5	A	1308200	1521500	1154400	1040700	694880	771880	3236700	2325700	1585300	2392400	1817100	2142800	2787700	2224000	8581500	6131400	6271500	6840500	2571600	2711800	2693400	2720100	C00242	ko00230,ko01100
pme0256	151.03	151	152.033	C5H4N4O2	[M-H]-	Xanthine	黄嘌呤	Nucleotides and derivatives	核苷酸及其衍生物	Nucleotides and derivatives	核苷酸及其衍生物	69-89-6	A	109170	355310	161220	168470	201310	150280	130910	155150	128240	358100	384580	289190	620850	510020	1237500	385620	419620	212780	234180	379480	365040	421680	C00385	ko00230,ko00232,ko01100,ko01110
mws0182	151.04	106.9	152.047	C8H8O3	[M-H]-	p-Hydroxyphenyl acetic acid	对羟基苯乙酸	Phenolic acids	酚酸类	Phenolic acids	酚酸类	156-38-7	B	9	9	9	9	9	9	9	9	9	64799	53132	89612	102970	80363	266230	249210	202280	254110	14473	17025	19344	15656	C00642	ko00350,ko00360,ko01100
mws0458	151.04	136	152.047	C8H8O3	[M-H]-	Vanillin	香兰素	Phenolic acids	酚酸类	Phenolic acids	酚酸类	121-33-5	B	278000	276920	237940	306260	416280	126950	239110	277070	213600	6017000	5438700	5498500	9400500	8938700	25844000	14463000	15416000	19340000	1351700	1510100	1396100	1445300	C00755	ko00999,ko01100,ko01110
mws0437	151.06	71	152.068	C5H12O5	[M-H]-	D-Arabitol	D-阿拉伯糖醇	Others	其它类	Saccharides and Alcohols	糖及醇类	488-82-4	B	10331	6738	5679.4	19597	26947	47159	5864.7	2264.7	3051.3	2541.3	2256.2	2947.1	9	9	9	9	9	9	6606.9	3606.1	5296.7	3092.8	C01904	ko00040,ko01100
mws0444	152.04	108	153.043	C7H7NO3	[M-H]-	3-Aminosalicylic acid	3-氨基水杨酸	Phenolic acids	酚酸类	Phenolic acids	酚酸类	570-23-0	B	19206	12331	22107	26935	19404	25417	53042	89103	43198	28968	25072	25599	14075	10641	45884	39166	45617	87421	28390	36111	35731	30918	--	--
mws0639	153.02	109	154.027	C7H6O4	[M-H]-	2,3-Dihydroxybenzoic Acid*	2,3-二羟基苯甲酸*	Organic acids	有机酸	Organic acids	有机酸	303-38-8	B	176290	147020	155000	409080	249660	238410	625050	345200	232820	259630	254410	263310	393820	315130	800220	742790	814900	1010500	286040	340140	353620	360460	C00196	ko01110
mws0180	153.02	108	154.027	C7H6O4	[M-H]-	2,5-Dihydroxybenzoic acid*	2,5-二羟基苯甲酸*	Phenolic acids	酚酸类	Phenolic acids	酚酸类	490-79-9	B	40167	29965	43935	110120	65392	80817	179820	79224	62699	55531	52064	58786	97451	79211	221710	180600	182380	291360	75256	82587	98767	88918	C00628	ko00350,ko01100
mws0183	153.02	109	154.027	C7H6O4	[M-H]-	Protocatechuic acid*	原儿茶酸*	Phenolic acids	酚酸类	Phenolic acids	酚酸类	99-50-3	A	185320	145350	161750	446930	303550	306930	769080	397250	287420	234760	249010	248870	389670	330260	831610	862120	793110	1162900	300030	395110	348410	374470	C00230	ko00400,ko01100,ko01110
pmb3099	153.03	125	154.039	C4H11O4P	[M-H]-	Diethyl phosphate	磷酸二乙酯	Organic acids	有机酸	Organic acids	有机酸	598-02-7	B	176430	129670	277230	152230	152760	196930	331440	266570	109480	261010	196240	169100	166100	263050	251600	222620	236920	328700	292590	307030	303540	332630	C06608	--
mws0254	156.08	110	155.069	C6H9N3O2	[M+H]+	L-Histidine	L-组氨酸	Amino acids and derivatives	氨基酸及其衍生物	Amino acids and derivatives	氨基酸及其衍生物	71-00-1	B	237680	130810	139510	60132	95238	102210	9	9	90104	991210	995500	1370100	334000	292260	342370	181190	244710	285600	142520	161350	156210	197930	C00135	ko00340,ko00410,ko00970,ko01100,ko01110,ko01230,ko02010
pme3382	160.06	98	161.069	C6H11NO4	[M-H]-	N-Acetylthreonine	N-乙酰苏氨酸	Amino acids and derivatives	氨基酸及其衍生物	Amino acids and derivatives	氨基酸及其衍生物	17093-74-2	B	54091	73397	42890	38223	42395	36719	34762	38974	51570	36047	47039	36211	31706	31385	42544	29391	44687	40091	33336	36579	35243	42462	--	--
pmb0449	162.1	97.9	161.1	C6H11NO4	[M+H]+	2-Aminoadipic acid (L-Homoglutamic acid)	2-氨基己二酸 (L-高谷氨酸)	Amino acids and derivatives	氨基酸及其衍生物	Amino acids and derivatives	氨基酸及其衍生物	542-32-5	B	151000	157070	173900	76006	89962	57784	15846	24918	24357	662140	718790	757890	142940	172340	209090	85540	88052	101090	132670	114980	147400	147100	C00956	ko00300,ko00310,ko01100,ko01110,ko01210,ko01230
pme2914	161.05	99	162.053	C6H10O5	[M-H]-	3-Hydroxy-3-methylpentane-1,5-dioic acid	3-羟基-3-甲基谷氨酸	Amino acids and derivatives	氨基酸及其衍生物	Amino acids and derivatives	氨基酸及其衍生物	503-49-1	A	2564700	1394300	2353400	402310	418400	243170	676070	802680	744090	2031300	1418100	2060300	446030	362970	430700	518350	939360	1063900	873380	932510	1293200	1257700	C03761	--
pmf0440	163.08	91.1	162.068	C10H10O2	[M+H]+	4-MethoxycinnaMaldehyde	4-甲氧基肉桂醛	Phenolic acids	酚酸类	Phenolic acids	酚酸类	1963-36-6	B	163220	90371	133660	120440	116070	126810	208370	161130	109350	133750	103230	108220	96863	119340	167210	123200	127630	165030	154610	174730	167740	164460	--	--
mws1478	163.12	130	162.116	C10H14N2	[M+H]+	Nicotine	烟碱	Alkaloids	生物碱	Alkaloids	生物碱	54-11-5	A	6629400	4988300	5258500	7070200	8117900	2680100	4249400	4875300	7747000	8310900	8264300	6685300	4014500	4645700	2139600	1637200	3220400	2102100	5942200	5871100	5890300	6183500	C00745	ko00960,ko01110
pme1419	164.07	104	163.067	C6H13NO2S	[M+H]+	Methionine methyl ester	蛋氨酸甲酯	Amino acids and derivatives	氨基酸及其衍生物	Amino acids and derivatives	氨基酸及其衍生物	10332-17-9	B	69219	66342	64289	40433	35502	36049	29574	29344	19313	170230	183590	166800	111510	95248	101340	94497	75583	70352	75404	80364	84731	82481	--	--
pmb0142	165.1	95.2	164.047	C9H8O3	[M+H]+	Caffeic aldehyde	咖啡醛	Phenolic acids	酚酸类	Phenolic acids	酚酸类	141632-15-7	B	836190	787120	793320	466180	321800	363280	471490	464610	496700	15132	15548	10196	12297	8746.9	7002.2	12744	12034	19385	286950	313300	272270	279070	C10945	ko00940,ko01110
pme1436	163.04	119.05	164.047	C9H8O3	[M-H]-	p-Coumaric acid	对香豆酸	Phenolic acids	酚酸类	Phenolic acids	酚酸类	501-98-4	B	354840	323640	391240	387090	195770	200360	278770	318650	193390	371350	232660	277650	912160	698420	2526600	1058600	973780	1065900	511800	593380	574450	547810	C00811	ko00130,ko00350,ko00940,ko00950,ko00999,ko01100,ko01110
pme2529	163.2	101	164.069	C6H12O5	[M-H]-	1,5-Anhydro-D-glucitol	1,5-酐-D-山梨糖醇	Others	其它类	Saccharides and Alcohols	糖及醇类	154-58-5	B	9	9	9	86192	66654	102920	108780	62580	76456	8322.3	10564	6677.4	9	9	9	19574	20477	18132	13656	15750	17228	34536	C07326	--
Hmlp002407	166.05	120.04	165.042	C8H7NO3	[M+H]+	HBOA	2-羟基-2H-1,4-苯并噁嗪-3(4H)-酮	Alkaloids	生物碱	Alkaloids	生物碱	23520-34-5	B	9	9	9	9	24869	9	9	9	9	913320	697490	631910	221240	90479	20028	38505	141040	206700	123360	295460	284300	243210	C15769	ko00402,ko01110
pme3083	164.04	120	165.043	C8H7NO3	[M-H]-	2-(Formylamino)benzoic acid	2-(甲酰氨基)苯甲酸	Phenolic acids	酚酸类	Phenolic acids	酚酸类	3342-77-6	B	95063	79415	97141	72519	32718	29535	63017	74478	41533	124430	116340	138540	254800	159980	624780	311710	301110	335560	112150	127730	116340	111250	C05653	ko00380,ko01100
pme3968	166.07	149.05	165.065	C6H7N5O	[M+H]+	7-Methylguanine	7-甲基鸟嘌呤	Nucleotides and derivatives	核苷酸及其衍生物	Nucleotides and derivatives	核苷酸及其衍生物	578-76-7	B	29960	23874	21263	37508	16330	14639	27139	28634	21471	33346	33458	47719	28890	12118	253110	161240	205590	304900	50903	61293	53129	63412	C02242	--
pme0021	166.09	120.08	165.07	C9H11NO2	[M+H]+	L-Phenylalanine	L-苯丙氨酸	Amino acids and derivatives	氨基酸及其衍生物	Amino acids and derivatives	氨基酸及其衍生物	63-91-2	A	24786000	24189000	24535000	18899000	15903000	17056000	14767000	21277000	17573000	10486000	9842300	11314000	7457300	6057400	8340700	5580300	6527600	6009700	15309000	15581000	15506000	16404000	C00079	ko00360,ko00400,ko00460,ko00940,ko00960,ko00966,ko00970,ko01100,ko01110,ko01210,ko01230,ko02010
pmb0037	166.12	121.3	165.115	C10H15NO	[M+H]+	Hordenine	大麦芽碱	Alkaloids	生物碱	Alkaloids	生物碱	539-15-1	B	48543	61376	52691	39291	45240	42545	38700	56339	59633	14555	19336	16647	13886	8273.6	9	9	9	10622	29908	34058	31378	31710	C06199	ko00350,ko01100
pme0281	165.02	121	166.027	C8H6O4	[M-H]-	Terephthalic acid*	对苯二甲酸*	Phenolic acids	酚酸类	Phenolic acids	酚酸类	100-21-0	B	556130	392990	529380	461420	412350	576280	888530	600280	441960	9	9	9	559780	570550	872080	726370	605400	920580	708300	810840	759440	742780	C06337	ko01100
pme0282	165.02	77	166.027	C8H6O4	[M-H]-	Phthalic acid*	邻苯二甲酸*	Organic acids	有机酸	Organic acids	有机酸	88-99-3	A	132950	137840	160530	98497	116470	79287	80606	70544	83599	147220	126130	124790	105050	98970	101670	115730	128560	128290	107410	106000	129210	114860	C01606	ko01100,ko02010
pme0418	165.06	119	166.063	C9H10O3	[M-H]-	3-(4-Hydroxyphenyl)propionic acid	对羟基苯丙酸	Phenolic acids	酚酸类	Phenolic acids	酚酸类	501-97-3	B	21508	8806.1	18662	5622.1	3873.6	5641.4	8450.7	6336.4	4215.1	15386	14807	12710	13732	17431	28153	18841	18439	26931	9522.6	14779	11527	13875	C01744	--
pmn001681	165.09	149.06	166.099	C10H14O2	[M-H]-	1-(4-Methoxyphenyl)-1-propanol	1-(4-甲氧苯基)-1-丙醇	Phenolic acids	酚酸类	Phenolic acids	酚酸类	5349-60-0	B	15781	16329	14350	20961	12246	19462	12322	21306	17924	11767	16520	11197	7594.7	11819	9989	9041.1	7083.1	14369	26479	23604	31494	35161	--	--
pmc0274	167.1	121.1	166.1	C6H6N4S	[M+H]+	6-Methylmercaptopurine	6-甲基巯嘌呤	Nucleotides and derivatives	核苷酸及其衍生物	Nucleotides and derivatives	核苷酸及其衍生物	50-66-8	B	28114000	26772000	26216000	21024000	17532000	19095000	16466000	22825000	19282000	12519000	11096000	12579000	9212700	7168300	9265000	6324800	6862400	6758300	16724000	17186000	17474000	18453000	C16614	--
pmp001073	168.1	150.09	167.095	C9H13NO2	[M+H]+	Synephrine	辛弗林	Alkaloids	生物碱	Amphetamine alkaloids	苯丙胺类生物碱	94-07-5	B	2326300	2469600	2176600	733900	1088800	553620	397080	371940	371060	888130	1165000	1120300	1716700	1827100	1955500	1370900	1137700	1137800	1087300	1224300	1249900	1313600	C04548	--
mws0028	167.03	108	168.042	C8H8O4	[M-H]-	Vanillic acid	香草酸	Phenolic acids	酚酸类	Phenolic acids	酚酸类	121-34-6	A	178880	168710	145150	188790	153460	145460	546760	151450	103260	549660	426800	547920	468290	321150	1008900	957820	837800	1214500	421360	446270	453200	494510	C06672	--
Hmbp001276	169.05	65.03	168.042	C8H8O4	[M+H]+	Gallacetophenone	没食子苯乙酮	Others	其它类	Others	其它	528-21-2	A	1674100	1150400	1289900	2366500	2352500	2371200	1916500	1473000	1409400	11093000	10264000	8993100	4315100	3598400	2870800	2377200	2207300	2120200	3538700	3718900	4030500	4179000	--	--
pme2598	167.1	123	168.042	C8H8O4	[M-H]-	3,4-Dihydroxybenzeneacetic acid	3,4-二羟基苯乙酸	Phenolic acids	酚酸类	Phenolic acids	酚酸类	102-32-9	B	134860	186610	107070	176090	185130	48276	99030	58348	87100	995270	1019900	878710	3609900	4166900	3219000	2979900	4120300	4630300	1115300	1581200	1583500	1539100	--	--
pme1383	170.08	134.1	169.074	C8H11NO3	[M+H]+	Pyridoxine	吡哆素	Others	其它类	Vitamin	维生素	65-23-6	A	4152900	3689400	2871500	3461600	3569700	4674600	1564800	2758100	1683500	600800	645370	545150	491120	514920	353760	444910	434810	340970	2060600	2125100	2061700	2139800	C00314	ko00750,ko01100
mws0024	169.01	125	170.022	C7H6O5	[M-H]-	Gallic acid	没食子酸	Tannins	鞣质	Tannin	鞣质	149-91-7	B	46490	45534	77814	152570	187160	144530	137990	135650	149980	9	9	9	9	9	9	17916	57679	82017	42747	86184	74282	76979	C01424	--
pme0124	173.09	115.5	172.085	C7H12N2O3	[M+H]+	Glycyl-L-proline	甘氨酰-L-脯氨酸	Amino acids and derivatives	氨基酸及其衍生物	Amino acids and derivatives	氨基酸及其衍生物	704-15-4	B	15156	11891	12610	3902.8	4036.6	3394.4	6137.1	5780.4	3643.1	18307	19237	21841	9549.9	9629.5	11979	6636.9	10169	9172.8	7982.9	5327.4	9972.5	10309	--	--
pme0253	174.11	86	173.105	C8H15NO3	[M+H]+	N-Acetyl-L-leucine	N-乙酰-L-亮氨酸	Amino acids and derivatives	氨基酸及其衍生物	Amino acids and derivatives	氨基酸及其衍生物	1188-21-2	B	42502	32152	33648	42006	6550.2	31350	39922	27733	16844	24428	59474	33975	18302	15291	89094	37432	32210	62767	38816	33047	28266	40310	C02710	--
pme3009	175.02	99	174.016	C6H6O6	[M+H]+	Trans-Citridic acid	反式乌头酸	Organic acids	有机酸	Organic acids	有机酸	4023-65-8	B	135750	9	459820	165510	262340	263520	174640	163220	297190	260060	149230	163890	180550	193110	394430	290440	592830	263600	268900	174940	133370	161910	--	--
mws0242	173.08	111	174.089	C8H14O4	[M-H]-	SubericAcid	辛二酸	Organic acids	有机酸	Organic acids	有机酸	505-48-6	B	24402	28078	21201	10685	8507.2	13285	12374	15341	9090.5	124880	94274	97072	96180	110810	167680	62832	70196	49470	40928	46650	55623	43418	C08278	--
pme2559	174.04	88	175.048	C6H9NO5	[M-H]-	N-Acetylaspartate	N-乙酰天冬氨酸	Amino acids and derivatives	氨基酸及其衍生物	Amino acids and derivatives	氨基酸及其衍生物	997-55-7	B	17509	32445	31279	20535	18909	12657	18581	9939.7	12360	30843	33945	31376	16960	17037	22729	33323	29990	46820	31117	34386	29276	34421	C01042	ko00250,ko01100
Hmfn00531	175.02	87.01	176.032	C6H8O6	[M-H]-	L-Ascorbic acid	维生素 C (抗坏血酸)	Others	其它类	Vitamin	维生素	50-81-7	B	52692	87169	82238	1727900	2022100	4620700	939860	1588500	1057300	9	9	9	18951	20830	27968	19535	18416	21624	16500	27805	13542	20080	C00072	ko00053,ko00480,ko01100,ko01110
mws1500	177.09	130.9	176.084	C11H12O2	[M+H]+	Ethyl cinnamate	肉桂酸乙酯	Phenolic acids	酚酸类	Phenolic acids	酚酸类	103-36-6	B	4169.1	4726	5877.9	25357	23235	13235	13681	16802	34061	27361	25562	21800	7061.6	8458.3	5541.5	3902.2	8895.1	1488.2	16631	12637	14105	15709	C06359	--
pmb3101	175.1	115	176.1	C7H12O5	[M-H]-	2-Isopropylmalate	2-异丙基苹果酸	Organic acids	有机酸	Organic acids	有机酸	-	B	443710	552180	615840	34960	62586	38475	52343	90383	52022	8763700	7257800	5961100	1065200	830220	1865000	1147300	1142700	1396800	751660	1303100	1217800	1221200	C02504	ko00290,ko00620,ko01100,ko01110,ko01210,ko01230
mws1013	177.02	133.2	178.027	C9H6O4	[M-H]-	Esculetin	秦皮乙素	Lignans and Coumarins	木脂素和香豆素	Coumarins	香豆素	305-01-1	A	465020	422880	420810	900930	336300	284320	588460	471720	416860	217090	268840	349710	232710	141980	446870	856240	654000	1012700	441270	442970	485200	493890	C09263	--
mws1074	177.02	121	178.027	C9H6O4	[M-H]-	Daphnetin	瑞香素	Lignans and Coumarins	木脂素和香豆素	Coumarins	香豆素	486-35-1	A	20790	17270	17012	18051	11156	18159	21777	13931	20663	2936	9966.3	8140.1	5160	3475.5	21554	20094	10054	16435	15598	11297	10788	14754	C03093	--
mws1195	179.07	147.1	178.063	C10H10O3	[M+H]+	Methyl p-coumarate	对香豆酸甲酯	Phenolic acids	酚酸类	Phenolic acids	酚酸类	3943-97-3	B	9	9	9	31382	31596	11600	8564.8	10583	13741	28033	24209	15288	104080	92972	96290	34064	66972	51919	33893	28811	36554	29707	--	--
mws0009	179.07	91	178.063	C10H10O3	[M+H]+	Coniferaldehyde	松柏醛	Phenolic acids	酚酸类	Phenolic acids	酚酸类	20649-42-7	A	39898	35114	33766	55547	66042	17963	35386	23752	24530	85029	88018	97541	165700	148910	323010	355750	362810	518220	115140	134540	128050	119700	C02666	ko00940,ko01100,ko01110
Hmgp002428	179.07	119.05	178.063	C10H10O3	[M+H]+	4-Hydroxy-3-methoxycinnamaldehyde	4-羟基-3-甲氧基肉桂醛	Phenolic acids	酚酸类	Phenolic acids	酚酸类	458-36-6	A	106100	107130	97008	181080	231560	65053	75912	79066	64888	271740	274920	342430	567580	449030	1061100	1163300	1149200	1791300	339500	441900	448660	449130	--	--
pmb2795	177	145	178.063	C10H10O3	[M-H]-	4-Methoxycinnamic acid	4-甲氧基肉桂酸	Phenolic acids	酚酸类	Phenolic acids	酚酸类	830-09-1	B	598.52	545.89	1187	3814.5	2359.3	3444.6	2414.4	2133.9	1321.9	4411.4	3382.4	2792.6	19398	18729	42877	4306.6	3892.8	5303.4	4748.6	4838.1	4686	4352.4	--	--
pmb0786	180	162	179	C6H13NO5	[M+H]+	Glucosamine	氨基葡萄糖	Others	其它类	Saccharides and Alcohols	糖及醇类	3416-24-8	B	1953100	1822300	2310700	712440	789700	785270	615230	506980	540110	755020	629340	649370	697380	727200	834560	501990	515920	491540	967230	915130	940530	1085900	C00329	ko00520,ko01100
mws0981	178.04	136.02	179.044	C6H5N5O2	[M-H]-	Isoxanthopterin	异黄蝶呤	Nucleotides and derivatives	核苷酸及其衍生物	Nucleotides and derivatives	核苷酸及其衍生物	529-69-1	B	52640	58453	62737	41983	47434	30327	32007	31266	46666	2634.4	7260.1	5541.5	9	9	9	2912.3	2355	6776.9	22585	16994	25224	27076	C03975	--
mws2212	179.03	135.05	180.042	C9H8O4	[M-H]-	Caffeic acid	咖啡酸	Phenolic acids	酚酸类	Phenolic acids	酚酸类	331-39-5	A	3817400	3700800	3563900	11884000	3596300	3025800	5339400	4784300	3731300	1591500	1670300	1788900	960040	646720	1449300	2646000	2311800	4087200	2878200	3908100	3482000	3632500	C01197	ko00940,ko01100,ko01110
mws4170	179.06	59.01	180.063	C6H12O6	[M-H]-	D-Glucose*	D-葡萄糖*	Others	其它类	Saccharides and Alcohols	糖及醇类	14431-43-7	A	27610	28973	23145	202650	325420	426460	32475	15829	59116	228780	137150	171690	2770700	2184500	3257500	1063500	790930	802110	127780	158930	157020	162900	C00031	ko00010,ko00030,ko00052,ko00500,ko00520,ko00901,ko01100,ko01110,ko02010,ko04933
pme0516	179.06	87	180.063	C6H12O6	[M-H]-	Inositol*	肌醇*	Others	其它类	Saccharides and Alcohols	糖及醇类	87-89-8	B	20086	15696	11550	32368	38578	41976	8495.8	5762.7	38541	40275	31483	38755	65402	72828	61347	47531	43036	97668	19005	31361	27841	26668	C00137	ko00052,ko00053,ko00562,ko01100,ko02010,ko04070
mws0250	182.08	136.1	181.074	C9H11NO3	[M+H]+	L-Tyrosine	L-酪氨酸	Amino acids and derivatives	氨基酸及其衍生物	Amino acids and derivatives	氨基酸及其衍生物	60-18-4	A	1236500	1382200	1194600	1047600	1108400	857600	621150	696320	593680	1582900	1884600	1597900	1074300	884020	901160	804860	898690	817580	1012600	1089600	1134800	1109900	C00082	ko00130,ko00261,ko00350,ko00360,ko00400,ko00460,ko00730,ko00940,ko00950,ko00965,ko00966,ko00970,ko01100,ko01110,ko01210,ko01230
mws1350	181.05	151	182.058	C9H10O4	[M-H]-	Syringic Aldehyde	丁香醛	Phenolic acids	酚酸类	Phenolic acids	酚酸类	134-96-3	B	42582	48398	49732	85556	67828	11975	32768	53676	37084	247160	272450	376970	407370	314070	1001900	1415200	1045600	1748900	198830	217670	217090	210460	--	--
mws0117	181.05	122	182.058	C9H10O4	[M-H]-	Homovanillic acid	高香草酸	Phenolic acids	酚酸类	Phenolic acids	酚酸类	306-08-1	B	49081	38162	35548	164270	46880	35579	89163	45170	46262	11045	12956	21861	9	9	9	23681	19593	35084	42838	38888	33635	34653	C05582	ko00350,ko01100
pme2596	184.06	148	183.053	C8H9NO4	[M+H]+	4-Pyridoxic acid	4-吡哆酸	Others	其它类	Vitamin	维生素	82-82-6	B	395560	403560	387120	281060	252520	281810	172890	208470	192810	11576	6831.6	4601	6578.6	8029.2	6154.2	9	9	5409.8	140490	172510	167340	158200	C00847	ko00750,ko01100
mws0752	185.15	185.16	186.162	C11H22O2	[M-H]-	Undecylic Acid	十一烷酸	Lipids	脂质	Free fatty acids	游离脂肪酸	112-37-8	A	608250	514800	579100	677220	631430	487960	713430	599670	726050	1232400	1132000	1307600	839340	726930	805040	660010	729300	1102700	864030	869380	924540	893300	--	--
Hmmp001310	188.07	118.07	187.063	C11H9NO2	[M+H]+	3-Indoleacrylic acid	3-吲哚丙烯酸	Alkaloids	生物碱	Alkaloids	生物碱	1204-06-4	B	4439300	3816000	3332500	3003000	3297200	3014400	2430100	3953700	2996100	10887000	9381200	9151300	4812700	4140100	3355000	3861400	4529000	4940500	4679800	5038700	4839500	4793100	--	--
pmn001492	187.1	123.1	188.041	C11H8O3	[M-H]-	Ayapin	泽兰内酯	Lignans and Coumarins	木脂素和香豆素	Coumarins	香豆素	494-56-4	A	33952	39805	42474	21255	25339	21151	29288	29562	30372	711040	351320	378070	511650	417590	1101600	337830	372880	187230	228750	234380	253600	244170	C18078	--
mws0237	187.1	125	188.105	C9H16O4	[M-H]-	Anchoic Acid	壬二酸	Organic acids	有机酸	Organic acids	有机酸	123-99-9	A	553650	564560	756370	388430	345320	377670	429920	514450	347850	11205000	5647600	6172600	8219300	6820800	17770000	5272200	5641200	2991800	3432800	3845200	3908900	4062700	C08261	--
mws5041	189.12	86.1	188.116	C8H16N2O3	[M+H]+	Glycylisoleucine*	甘氨酰异亮氨酸*	Amino acids and derivatives	氨基酸及其衍生物	Amino acids and derivatives	氨基酸及其衍生物	19461-38-2	A	191850	157480	169990	122950	109150	123780	643920	172760	108600	490820	416110	447250	334750	283540	488630	377340	374180	254470	292530	283340	291330	329210	--	--
pme0122	189.12	126	188.116	C8H16N2O3	[M+H]+	N6-Acetyl-L-lysine	N6-乙酰-L-赖氨酸	Amino acids and derivatives	氨基酸及其衍生物	Amino acids and derivatives	氨基酸及其衍生物	692-04-6	A	70886	98997	61206	41006	33844	31989	17275	32906	20852	99217	171570	103640	127940	163980	387510	1281700	1247200	1415400	170790	176300	239560	227470	C02727	ko00310,ko01100
mws0736	189.12	86	188.116	C8H16N2O3	[M+H]+	N-Glycyl-L-leucine*	N-甘氨酰-L-亮氨酸*	Amino acids and derivatives	氨基酸及其衍生物	Amino acids and derivatives	氨基酸及其衍生物	869-19-2	A	255370	226900	237740	152020	157190	170140	866690	261540	139920	707670	583380	645650	479760	368560	674390	491260	515410	365200	413520	412170	413520	464480	C02155	--
pme0075	188.1	128	189.064	C7H11NO5	[M-H]-	N-Acetyl-L-glutamic acid	N-乙酰-L-谷氨酸	Amino acids and derivatives	氨基酸及其衍生物	Amino acids and derivatives	氨基酸及其衍生物	1188-37-0	B	130610	157350	141850	90451	72897	116200	105380	240700	122910	76316	88674	95342	134740	111130	179220	85408	112770	131920	100730	125880	111500	123060	C00624	ko00220,ko01100,ko01110,ko01210,ko01230
mws0193	190.12	127	189.111	C7H15N3O3	[M+H]+	L-Homocitrulline	L-高瓜氨酸	Amino acids and derivatives	氨基酸及其衍生物	Amino acids and derivatives	氨基酸及其衍生物	1190-49-4	B	26937	28953	27696	13488	8614.9	5695.6	4808.7	6193.9	7091.7	52001	40522	40717	32720	55699	123400	222210	230540	362170	44976	41260	45691	62568	C02427	--
pme0278	191.1	128	190.095	C7H14N2O4	[M+H]+	2,6-Diaminooimelic acid	2,6-二氨基庚二酸	Amino acids and derivatives	氨基酸及其衍生物	Amino acids and derivatives	氨基酸及其衍生物	583-93-7	B	21890	27016	13751	9	9	9	5838.3	9174	4502.9	67186	78502	90928	16850	13096	25467	31053	25229	32294	16394	21731	24978	22952	C00666	ko00300,ko01100,ko01110,ko01230
mws0281	191.02	111.01	192.027	C6H8O7	[M-H]-	Citric Acid	柠檬酸	Organic acids	有机酸	Organic acids	有机酸	77-92-9	A	6258800	4891300	3759800	1191400	1759700	1171000	141590	68220	136720	25651000	23880000	20774000	18151000	18152000	18802000	4978700	3833500	3426000	6233300	8297900	8341900	9300500	C00158	ko00020,ko00250,ko00630,ko01100,ko01110,ko01200,ko01210,ko01230
Hmjp002337	193.04	133.03	192.033	C10H8O4	[M+H]+	Isoscopoletin (6-Hydroxy-7-Methoxycoumarin)	异莨菪亭	Lignans and Coumarins	木脂素和香豆素	Coumarins	香豆素	776-86-3	A	118090	149120	115370	119310	192670	73398	113370	80695	125980	157380	175550	164720	189010	127080	126320	359310	313760	325310	152280	141400	148340	177660	--	--
mws0277	191.06	85	192.063	C7H12O6	[M-H]-	Quinic Acid	奎宁酸	Organic acids	有机酸	Organic acids	有机酸	77-95-2	B	3747000	2565000	2632100	433760	725900	531840	85242	62833	62875	14618000	16388000	14489000	8859700	9716600	11940000	2561400	2301700	2216100	3450600	4196200	5170400	4733900	C00296	ko00400,ko01100
Hmlp002318	193.08	105.07	192.089	C10H12N2O2	[M+H]+	Acancifoliuside	老鼠簕碱	Alkaloids	生物碱	Alkaloids	生物碱	-	A	236310	220690	234090	254100	385040	121910	222160	127870	263970	421890	451400	401230	481270	386440	272350	997040	667970	694470	338830	316070	353380	365230	--	--
pme3705	193.04	73	194.043	C6H10O7	[M-H]-	D-Glucoronic acid*	D-葡萄糖醛酸*	Others	其它类	Saccharides and Alcohols	糖及醇类	6556-12-3	B	30789	43388	24977	4564.9	5931.9	5032	4452.8	4933.7	2716.6	94853	80216	85763	13675	9190.5	13121	11992	14667	14886	13848	17030	14830	14203	C00191	ko00040,ko00053,ko00520,ko00562,ko01100
mws1213	193.04	73	194.043	C6H10O7	[M-H]-	Aldehydo-D-galacturonate*	半乳糖醛酸酯*	Organic acids	有机酸	Organic acids	有机酸	685-73-4	B	37065	40336	24011	5635.4	9948.7	7463.3	3884	5265.7	5623.5	82859	80175	76535	9068.8	7357	13168	11909	13534	11735	10255	10995	12293	13591	--	--
mws0014	193.05	134.01	194.058	C10H10O4	[M-H]-	Ferulic acid	阿魏酸	Phenolic acids	酚酸类	Phenolic acids	酚酸类	537-98-4	A	167690	163730	190550	230060	159610	107420	146760	122480	88924	861300	883300	939110	2556400	1564000	7274900	3525000	3379500	4247400	782940	856090	838580	848360	C01494	ko00940,ko01100,ko01110
pme0534	195.05	74.9	196.058	C6H12O7	[M-H]-	Gluconic acid	葡萄糖酸	Others	其它类	Saccharides and Alcohols	糖及醇类	526-95-4	B	110170	138390	65958	8933.9	11832	15744	14955	17007	13309	326330	254820	309430	102790	102560	199770	90185	98396	86495	41323	44421	40910	40215	C00257	ko00030,ko01100,ko01110,ko01200
Lmlp002205	197.12	161.1	196.109	C11H16O3	[M+H]+	Isololiolide	异黑麦草内酯	Others	其它类	Others	其它	38274-00-9	A	14435	16538	14926	10303	10901	11527	7497	15020	16517	9	9	9	9	9	9	9	9	9	10593	8040.5	9722.4	11889	--	--
pme3827	198.08	152.2	197.069	C9H11NO4	[M+H]+	3,4-Dihydroxy-L-phenylalanine	3,4-二羟基-L-苯丙氨酸	Amino acids and derivatives	氨基酸及其衍生物	Amino acids and derivatives	氨基酸及其衍生物	59-92-7	A	9	30918	9	32275	34573	48703	44831	41773	35050	35568000	27100000	30879000	19820000	10709000	5351400	4941000	14566000	11185000	12763000	15581000	16374000	14779000	C00355	ko00350,ko00950,ko00965,ko01100,ko01110
pmb2497	197	153	198.053	C9H10O5	[M-H]-	4-Hydroxy-3-methoxymandelate	4-羟基-3- 甲氧基扁桃酸	Phenolic acids	酚酸类	Phenolic acids	酚酸类	55-10-7	B	13344	15783	5663	7586	6433.5	6127.3	3845.7	1999.5	3423	213130	196750	198010	15264	20831	18319	12691	16644	14815	9362.7	11120	11959	12534	C05584	ko00350,ko01100
mws0027	197.05	123	198.053	C9H10O5	[M-H]-	Syringic acid	丁香酸	Phenolic acids	酚酸类	Phenolic acids	酚酸类	530-57-4	B	19790	25379	16890	34735	37868	8572.6	30533	18441	23193	61760	55057	65683	57644	37480	137510	172960	132780	212500	52889	47883	59989	62889	C10833	--
pmb2640	199.17	181	200.178	C12H24O2	[M-H]-	Lauric acid	月桂酸(十二烷酸)	Lipids	脂质	Free fatty acids	游离脂肪酸	143-07-7	A	6412.6	6699.6	6826.5	10430	10059	4695.2	7388.6	6564.5	10206	20407	18461	21852	9475.7	9106.6	8982	9896.8	10661	19041	10433	11426	10379	9508.7	C02679	ko00061,ko01100
pme0266	201.11	139	202.121	C10H18O4	[M-H]-	Sebacate	癸二酸	Organic acids	有机酸	Organic acids	有机酸	111-20-6	A	1412.7	1350.7	1093.8	995.6	771.74	1087	1912.6	1480.3	1799.2	6940	3930.4	4367.9	7007.2	5273.9	17010	3740.4	4179	2897.4	2894.6	3918.3	3864.6	3670.5	C08277	--
mws5037	203.14	86.1	202.132	C9H18N2O3	[M+H]+	Alanylleucine	丙氨酰亮氨酸	Amino acids and derivatives	氨基酸及其衍生物	Amino acids and derivatives	氨基酸及其衍生物	1999-42-4	B	179420	179270	122230	29676	77730	56473	15319	16403	39364	10762	11000	8770.4	9	9	9	9	9	9	46311	39070	41858	47349	--	--
mws0282	203.08	116.05	204.09	C11H12N2O2	[M-H]-	L-Tryptophan	L-色氨酸	Amino acids and derivatives	氨基酸及其衍生物	Amino acids and derivatives	氨基酸及其衍生物	73-22-3	A	18160000	16925000	16333000	13252000	13290000	11092000	10639000	15864000	12165000	36396000	33380000	33039000	21041000	20646000	15703000	17338000	17980000	18359000	18969000	20398000	20149000	20239000	C00078	ko00260,ko00380,ko00400,ko00901,ko00966,ko00970,ko01100,ko01110,ko01210,ko01230
pme1261	206.14	76	205.131	C9H19NO4	[M+H]+	Pantothenol	DL-泛酰醇	Others	其它类	Saccharides and Alcohols	糖及醇类	16485-10-2	B	43630	13133	11248	16231	20464	17878	23614	10964	8520.2	19214	17381	35871	24309	23383	36995	58111	55172	21242	30362	30728	24194	33181	C05944	ko00770
mws2125	166.98	78.7	205.938	C3H4KO6P	[M-K]-	Phosphoenolpyruvic acid	磷酸烯醇式丙酮酸	Organic acids	有机酸	Organic acids	有机酸	4265-07-0	B	86780	60492	53361	56876	53843	57312	42888	38319	74723	102520	110430	130690	68185	39083	110860	160690	173710	156760	56959	87251	76890	79692	--	--
pmb1587	207.14	165.2	206.131	C13H18O2	[M+H]+	4-Hydroxy-3,5-diisopropylbenzaldehyde	4-羟基-3,5-二异丙基苯甲醛	Phenolic acids	酚酸类	Phenolic acids	酚酸类	10537-86-7	B	138410	160030	136120	37793	25656	19088	34287	24378	31330	9	9	9	9	9	9	9	9	9	35901	29394	37244	35144	--	--
pme3443	207.07	192	208.074	C11H12O4	[M-H]-	Sinapinaldehyde	芥子醛	Phenolic acids	酚酸类	Phenolic acids	酚酸类	4206-58-0	A	2289500	2388300	2621700	4668100	7804000	564170	1445400	1311600	1612200	5526600	6684700	7470500	8631300	7122700	5639400	13924000	11258000	14316000	5220000	5852500	6092900	5739700	C05610	ko00940,ko01100,ko01110
mws1212	209.08	177.3	208.074	C11H12O4	[M+H]+	Methyl ferulate	阿魏酸甲酯	Phenolic acids	酚酸类	Phenolic acids	酚酸类	2309-07-1	B	63628	62076	57287	212920	232990	179850	86694	95478	78806	1745900	1805300	1222800	2874200	2432500	2070500	1300600	1049600	909760	563540	616980	680390	714890	--	--
pmb2620	207.07	133.1	208.074	C11H12O4	[M-H]-	3,4-Dimethoxycinnamic acid	3,4-二甲氧基肉桂酸	Phenolic acids	酚酸类	Phenolic acids	酚酸类	14737-89-4	B	18643	20045	18582	65503	65215	72892	28947	38799	29852	715260	757550	548620	1108700	1022200	1112100	535350	418890	382920	186170	211100	218590	233290	--	--
Hmcn000192	209.07	59.01	210.073	C7H14O7	[M-H]-	Sedoheptulose	景天庚酮糖	Others	其它类	Saccharides and Alcohols	糖及醇类	3019-74-7	B	134270	107570	101780	464640	429470	441990	139330	118290	245300	43224	34964	48514	162550	141940	127420	145850	140690	160260	109160	132190	105480	120410	C02076	ko00710,ko01100
mws0853	209.08	179	210.089	C11H14O4	[M-H]-	Sinapyl alcohol	芥子醇	Phenolic acids	酚酸类	Phenolic acids	酚酸类	537-33-7	B	45421	49710	61166	133540	139340	8321.5	49462	61977	44884	66596	92177	116530	112910	89757	89065	827790	861590	1933500	172370	214450	220200	186960	C02325	ko00940,ko01100,ko01110
pme1654	209.12	59.02	210.126	C12H18O3	[M-H]-	Jasmonic acid	茉莉酸	Organic acids	有机酸	Organic acids	有机酸	77026-92-7	B	62655	36121	32911	23957	45290	184320	64718	71733	20031	1038500	469060	673040	1279500	1023700	1729800	646150	525490	227930	511180	570510	539470	568440	C08491	ko00592,ko01100,ko01110,ko04075
pmb0128	213.3	81	212.178	C13H24O2	[M+H]+	δ-Tridecalactone	十三烷内脂	Lipids	脂质	Glycerol ester	甘油酯	7370-92-5	B	37632	12077	24163	19158	16183	21592	53169	17818	13630	9	9	9	9	9	9	9	9	9	12829	16355	13970	14019	--	--
mws1337	220.12	202.1	219.111	C9H17NO5	[M+H]+	D-Pantothenic Acid	D-泛酸	Others	其它类	Vitamin	维生素	79-83-4	A	5620200	7123000	5785100	2821800	3374600	2691500	1704700	1852700	2021600	7625200	8216800	8164700	2434600	2531300	2144700	1794000	2321100	2362800	3883500	3969400	4395100	4313800	C00864	ko00410,ko00770,ko01100,ko01110
pme1228	221.09	204	220.085	C11H12N2O3	[M+H]+	5-Hydroxy-L-tryptophan	5-羟基色氨酸	Amino acids and derivatives	氨基酸及其衍生物	Amino acids and derivatives	氨基酸及其衍生物	56-69-9	B	62705	68282	64233	46669	46614	53716	47902	74870	63198	55381	43467	43921	19624	15093	13153	17571	22277	23316	38890	48190	40856	35983	C00643	ko00380,ko01100
pme2755	222	144	221.09	C8H15NO6	[M+H]+	N-Acetyl-D-glucosamine	N-乙酰氨基葡萄糖	Others	其它类	Saccharides and Alcohols	糖及醇类	7512-17-6	B	855620	773170	818600	471610	443700	500520	316500	263470	260880	411400	358000	364980	371880	395700	527760	282560	288760	263870	593950	539870	536430	636500	C00140	ko00520,ko01100,ko02010
mws5042	223.11	120.09	222.1	C11H14N2O3	[M+H]+	Glycylphenylalanine	氨基乙酰基苯丙氨酸	Amino acids and derivatives	氨基酸及其衍生物	Amino acids and derivatives	氨基酸及其衍生物	721-66-4	B	151440	131290	152100	120620	115810	131650	396130	145400	110570	384250	434530	448050	304830	235460	356510	291300	335930	239650	232730	281500	253280	246240	--	--
Hmgp005956	223.13	149.02	222.125	C13H18O3	[M+H]+	Dehydrovomifoliol	去氢催吐萝芙叶醇	Terpenoids	萜类	Sesquiterpenoids	倍半萜	15764-81-5	B	209750	176670	188650	292370	246500	188420	235810	222240	298250	275260	261520	343660	320830	307540	251190	287490	304730	287260	300230	299140	310490	306970	--	--
Hmcp003852	223.21	207.03	222.198	C15H26O	[M+H]+	Elemol	榄香醇	Others	其它类	Others	其它	639-99-6	B	2442300	2442500	2371900	2459700	2255400	2607000	2138300	1999800	2053700	2233700	2210400	2327200	1996400	1996200	1656400	1863500	1968600	2176100	3535300	5319300	6243900	6949400	--	--
mws0520	224.09	136	223.084	C11H13NO4	[M+H]+	N-Acetyl-L-tyrosine	N-乙酰-L-酪氨酸	Amino acids and derivatives	氨基酸及其衍生物	Amino acids and derivatives	氨基酸及其衍生物	537-55-3	B	47560	59037	44226	54501	39176	45469	44152	55575	38696	15622	14127	17645	11761	10889	28378	19921	20152	39316	34452	36244	36529	49232	--	--
mws4085	223.06	193	224.068	C11H12O5	[M-H]-	Sinapic acid	芥子酸	Phenolic acids	酚酸类	Phenolic acids	酚酸类	530-59-6	B	9	9	2517.9	9	2077.3	9	9	9	9	15528	17594	30619	18890	7132.3	85215	59236	80980	132240	6712.5	8357.4	9658.8	9662.5	C00482	ko00940,ko01100,ko01110
pme1194	228.1	112	227.091	C9H13N3O4	[M+H]+	Deoxycytidine	脱氧胞苷	Nucleotides and derivatives	核苷酸及其衍生物	Nucleotides and derivatives	核苷酸及其衍生物	951-77-9	B	129510	127970	127170	45161	46423	44455	24751	32713	29969	150690	165750	149330	135790	125360	168530	111660	88008	105180	94269	96883	108930	100420	C00881	ko00240,ko01100,ko02010
mws0119	227.2	227.2	228.209	C14H28O2	[M-H]-	Myristic Acid	肉豆蔻酸	Lipids	脂质	Free fatty acids	游离脂肪酸	544-63-8	A	14685000	10318000	11983000	12647000	11730000	9126600	11772000	15362000	10167000	17757000	17914000	18364000	14893000	12364000	13451000	13707000	12595000	15829000	12654000	13093000	12843000	12221000	C06424	ko00061,ko01100
pmb0962	235.1	118.3	234.158	C10H22N2O4	[M+H]+	Lysine butyrate	赖氨酸丁酸酯	Amino acids and derivatives	氨基酸及其衍生物	Amino acids and derivatives	氨基酸及其衍生物	80407-71-2	B	74166000	72605000	71224000	51792000	55940000	55536000	37762000	44898000	55254000	70981000	67275000	61490000	59513000	72975000	54190000	60228000	50450000	62793000	60320000	63044000	67303000	58031000	--	--
mws4176	237.12	120.09	236.116	C12H16N2O3	[M+H]+	L-Alanyl-L-Phenylalanine	L-丙氨酰基-L-苯丙氨酸	Amino acids and derivatives	氨基酸及其衍生物	Amino acids and derivatives	氨基酸及其衍生物	3061-90-3	B	43215	30949	39936	22884	24777	22147	325560	47819	14228	126950	81234	107250	160630	152210	236580	119240	98479	82414	85905	90280	98855	107580	--	--
pmn001669	237.08	147	238.084	C12H14O5	[M-H]-	Methyl sinapate	芥子酸甲酯	Phenolic acids	酚酸类	Phenolic acids	酚酸类	20733-94-2	B	9	9	9	9	9	9	9	1035.8	9	7953.5	11959	10296	10045	9771.6	16759	9802.8	12018	12357	3009.4	5004.9	5207.8	6402.2	--	--
Lmzn001925	239.09	195.1	240.1	C12H16O5	[M-H]-	3,4'-Dihydroxy-3'-methoxybenzenepentanoic acid	3,4'-二羟基-3'-甲氧基苯戊酸	Phenolic acids	酚酸类	Phenolic acids	酚酸类	-	A	22481	30644	32217	26343	24009	37148	41961	14396	60748	9262.9	7136	20407	11484	9	9	16284	15379	18839	13000	25475	26937	24151	--	--
mws1383	243.09	145	242.08	C12H10N4O2	[M+H]+	Lumichrome	7,8-二甲基咯嗪	Alkaloids	生物碱	Alkaloids	生物碱	1086-80-2	A	23050	24095	21531	8004.9	6890.6	3659.1	8396.7	10056	8376.2	39195	35133	44825	20387	10657	31255	43213	62252	73187	19315	24077	27938	18619	C01727	ko00740
pme0264	243.1	127	242.09	C10H14N2O5	[M+H]+	Thymidine	胸苷	Nucleotides and derivatives	核苷酸及其衍生物	Nucleotides and derivatives	核苷酸及其衍生物	50-89-5	B	148920	131600	128120	143140	116660	157640	147230	151120	93798	290410	229470	285710	202050	179670	370870	377200	369340	404540	189840	224990	212110	232310	C00214	ko00240,ko01100
Hmlp005401	243.09	225.09	242.094	C15H14O3	[M+H]+	4,5-Dihydroxy-2-methoxy-9,10-dihydrophenanthrene	4,5-二羟基-2-甲氧基-9,10-二氢菲	Quinones	醌类	PhenAnthraquinones	菲醌	-	B	17782	18143	25121	11808	11483	10178	16089	14297	10888	5018.3	5769.9	4798.3	2875.3	3163.2	9	4223.5	3285.8	4630.1	10172	10402	13514	11535	--	--
mws0359	241.22	241.22	242.225	C15H30O2	[M-H]-	Pentadecanoic Acid	十五烷酸	Lipids	脂质	Free fatty acids	游离脂肪酸	1002-84-2	B	66484	50294	48771	70359	53545	44166	75376	227090	36577	218160	273240	280420	155500	141200	219820	191030	166900	151760	171260	187170	181040	160980	--	--
pme3732	244.09	112	243.086	C9H13N3O5	[M+H]+	Cytidine	胞苷	Nucleotides and derivatives	核苷酸及其衍生物	Nucleotides and derivatives	核苷酸及其衍生物	65-46-3	B	1165800	1037100	986830	308190	334240	319640	536430	202080	116810	2483300	1814600	1740400	1340500	1300500	2097400	996680	569670	550820	714420	680140	862870	919280	C00475	ko00240,ko01100,ko02010
mws0248	243.06	110	244.07	C9H12N2O6	[M-H]-	Uridine	尿嘧啶核苷	Nucleotides and derivatives	核苷酸及其衍生物	Nucleotides and derivatives	核苷酸及其衍生物	58-96-8	A	586200	581290	581110	159480	260370	238790	258890	131010	108040	877830	915580	1142900	1093900	1011100	1235700	1092100	755710	652320	511410	732790	568490	537140	C00299	ko00240,ko01100,ko02010
pme2266	245.1	227	244.088	C10H16N2O3S	[M+H]+	Biotin	D-生物素	Others	其它类	Vitamin	维生素	58-85-5	B	110250	201870	108960	64946	78270	59109	37198	44043	55063	58723	86837	79134	38650	52379	43746	44301	54547	56231	60331	100380	80633	81214	C00120	ko00780,ko01100,ko02010
pmb2591	245.09	203.2	246.1	C13H14N2O3	[M-H]-	Acetyltryptophan	乙酰色氨酸	Amino acids and derivatives	氨基酸及其衍生物	Amino acids and derivatives	氨基酸及其衍生物	2280-01-5	A	65918	91505	81911	30644	50479	36487	21759	29258	49819	114550	100700	76250	44671	30405	33219	50546	66450	67505	59652	90293	69693	58410	C03137	--
mws0655	246.02	96.9	247.025	C8H10NO6P	[M-H]-	Pyridoxal 5'-phosphate	磷酸吡哆醛	Others	其它类	Vitamin	维生素	54-47-7	A	105790	108400	60365	92373	58398	89808	99625	118050	99439	9	9	9	9	9	9	9	9	9	55129	39068	47566	39478	C00018	ko00730,ko00750,ko01100
pme3961	252.11	136	251.102	C10H13N5O3	[M+H]+	Deoxyadenosine	2-脱氧腺苷	Nucleotides and derivatives	核苷酸及其衍生物	Nucleotides and derivatives	核苷酸及其衍生物	958-09-8	A	724470	577620	607570	950470	794210	1159300	972270	781030	550750	435600	497890	674680	894480	808080	3412200	2464800	2105300	2638400	930050	1106700	1095800	1111400	C00559	ko00230,ko01100,ko02010
mws0361	253.22	235.19	254.225	C16H30O2	[M-H]-	Palmitoleic Acid	棕榈油酸	Lipids	脂质	Free fatty acids	游离脂肪酸	373-49-9	A	701.73	1490.3	2326.2	1175.9	1551.7	1621.9	674.96	2437.6	2179.4	3462.1	3492	3813.5	3003.8	2862.6	3120.4	3220.3	4135.8	4414	1682.6	2696.4	2264.5	1665.5	C08362	ko00061
pma3101	256.2	124.1	256.082	C11H14NO6+	[M+H]+	Nicotinate D-ribonucleoside	烟酸核糖核苷	Others	其它类	Vitamin	维生素	17720-18-2	B	584600	600380	520230	201920	221480	231200	217740	226290	245320	2004800	1826500	1612600	703980	613750	965440	438690	368950	343090	519720	497600	610440	705320	C05841	ko00760,ko01100
pmn001578	255.23	255.23	256.24	C16H32O2	[M-H]-	Palmitic acid	棕榈酸(C16:0)	Lipids	脂质	Free fatty acids	游离脂肪酸	57-10-3	A	24909000	22920000	24720000	24622000	25737000	20540000	24580000	27462000	13138000	36527000	35531000	35313000	36253000	27180000	37638000	30636000	27705000	16584000	33219000	33487000	32099000	35036000	C00249	ko00061,ko00062,ko00071,ko00073,ko01040,ko01100,ko01212
mws0120	258.11	104.11	257.103	C8H20NO6P	[M+H]+	Choline alfoscerate	甘磷酸胆碱 GPC	Lipids	脂质	PC	磷脂酰胆碱	28319-77-9	B	149420	156270	104550	23427	26305	24938	9	13739	9	593620	398730	385430	353920	344540	530920	108910	108380	93710	111180	105610	121140	97779	--	--
mws0866	259.02	97	260.03	C6H13O9P	[M-H]-	D-Glucose 6-phosphate*	D-葡萄糖-6-磷酸	Others	其它类	Saccharides and Alcohols	糖及醇类	56-73-5	B	1752800	1815500	1407200	616150	661200	574430	604190	796410	654300	2260700	1546300	1688700	1281100	891770	1591400	1178800	1146500	968940	960830	1079700	1060000	1054800	C00092	ko00500,ko00562,ko00998,ko01100
pme3313	259	97	260.03	C6H13O9P	[M-H]-	D-Fructose 6-phosphate*	D-果糖-6-磷酸	Others	其它类	Saccharides and Alcohols	糖及醇类	643-13-0	B	772990	758870	580860	255030	261280	250140	266680	310220	302560	994290	656840	785780	558700	413780	706140	533390	493470	438680	385030	486690	507740	437340	C00085	ko00052,ko00500,ko00710,ko01100,ko01200
pmp000628	261.16	243.15	260.152	C15H20N2O2	[M+H]+	9α-Hydroxysophoramine	9α-羟基槐胺碱	Alkaloids	生物碱	Alkaloids	生物碱	-	B	36247	32122	34253	17663	21699	14504	39853	16802	12585	122130	101530	108880	67497	46522	118480	52542	66400	47904	52829	42643	53779	60199	--	--
pmp000208	263.08	235.08	262.074	C16H10N2O2	[M+H]+	Indirubin	靛玉红	Alkaloids	生物碱	Plumerane	吲哚类生物碱	479-41-4	A	2587.1	10078	2392.9	3368	2918.1	8661.7	3507	7271.3	1741.4	14587	7751.2	23044	7541.6	5441.7	11071	40425	29071	84455	11219	11625	10113	10740	--	--
pmb0896	265.15	177.05	264.147	C14H20N2O3	[M+H]+	N-Feruloylputrescine	N-阿魏酰腐胺	Alkaloids	生物碱	Phenolamine	酚胺	501-13-3	A	160710	225590	141560	45095	87012	66851	56262	34426	55303	2241900	1653000	1389800	486090	452210	283200	585000	533980	239500	443470	528480	458060	552720	C10497	ko00330,ko01100
Hmsn000210	133.01	115.01	266.224	C17H30O2	[M-H]-	Methyl 7,10-hexadecadienoate	7,10-十六碳二烯酸甲酯	Lipids	脂质	Free fatty acids	游离脂肪酸	-	B	6613800	6751700	7163200	281210	439950	190040	262080	112880	199000	2887000	2397000	1932500	3897400	3509000	3924500	1623400	1433400	1485200	2436500	3020500	3018500	2943400	--	--
pme1184	268.1	152	267.097	C10H13N5O4	[M+H]+	Deoxyguanosine	2'-脱氧鸟苷	Nucleotides and derivatives	核苷酸及其衍生物	Nucleotides and derivatives	核苷酸及其衍生物	961-07-9	B	552020	470440	383520	438230	353280	439790	263370	275870	211960	443040	301830	303800	387370	359520	796120	591110	478500	519870	376020	438240	424230	453180	C00330	ko00230,ko01100,ko02010
pme0230	268.1	136.06	267.097	C10H13N5O4	[M+H]+	Adenosine	腺苷	Nucleotides and derivatives	核苷酸及其衍生物	Nucleotides and derivatives	核苷酸及其衍生物	58-61-7	A	1601500	1545900	1802400	1491500	1167700	3544700	3344900	2296000	1620300	260610	303180	492630	591470	417120	1093600	1167600	1013100	1221400	1533900	1575200	1577200	1578500	C00212	ko00230,ko01100,ko02010
pme2890	269.06	136	268.055	C8H16N2O4S2	[M+H]+	L-Homocystine	L-高胱氨酸	Amino acids and derivatives	氨基酸及其衍生物	Amino acids and derivatives	氨基酸及其衍生物	626-72-2	B	5807.6	5686.5	3553.1	9	2246.3	9	6691.2	9	2438.5	9768	13153	14818	10506	8082.8	12815	8934.6	6305.1	6016	5635.3	5105.6	4648.7	9307	C01817	ko00270
mws1662	269.08	226	268.074	C16H12O4	[M+H]+	Tectochrysin	杨芽黄素	Flavonoids	黄酮	Flavonoid	黄酮	520-28-5	B	19804	9	12474	15981	9	9	9	9	1948.3	1723.3	6835.7	9	9	6593.5	39119	9	4471.4	4155.1	7301.9	6325.3	7099	7830.9	C11621	--
mws1060	267.07	135	268.081	C10H12N4O5	[M-H]-	9-(Arabinofuranosyl)hypoxanthine	9-(呋喃阿糖)次黄嘌呤	Nucleotides and derivatives	核苷酸及其衍生物	Nucleotides and derivatives	核苷酸及其衍生物	7013-16-3	A	303580	230460	302210	32598	64588	59836	39484	25952	22334	1160000	755010	847590	3896700	3664900	4512400	4554400	2533100	1656800	1104500	1262100	1244700	1292800	--	--
pmp000087	269.1	177.05	268.095	C13H16O6	[M+H]+	2-Feruloyl-sn-glycerol*	2-阿魏酰-sn-甘油*	Phenolic acids	酚酸类	Phenolic acids	酚酸类	-	A	12424	7098.7	13688	30535	16110	30526	44038	31532	16301	39259	18094	16111	19170	18849	38207	36305	41882	9	20728	17424	19923	20140	--	--
pmp000086	269.1	177.05	268.095	C13H16O6	[M+H]+	1-Feruloyl-sn-glycerol*	1-阿魏酰-sn-甘油*	Phenolic acids	酚酸类	Phenolic acids	酚酸类	-	B	106740	104220	69873	128180	127810	117680	71128	93962	65548	15864	9	9	9	9	9	9	9	9	50700	70924	62348	59071	--	--
mws0383	267.23	267.23	268.24	C17H32O2	[M-H]-	Cis-10-Heptadecenoic Acid	顺-10-十七碳烯酸	Lipids	脂质	Free fatty acids	游离脂肪酸	29743-97-3	B	73166	73078	63788	68102	74526	47930	62439	98902	57278	383680	383750	432580	365820	207930	422970	248090	195370	158570	219600	196150	217070	204420	--	--
mws1659	269.05	225	270.053	C15H10O5	[M-H]-	Emodin	大黄素	Quinones	醌类	Anthraquinone	蒽醌	518-82-1	B	13400	35715	21023	9	1768.2	9	3738.1	3359.6	9	6201	35831	62060	2138.4	1085.8	1506.1	9	903.05	1191.1	9339.6	10019	9571.8	9890.2	C10343	--
pmp000565	271.1	167	270.089	C16H14O4	[M+H]+	Alpinetin	山姜素	Flavonoids	黄酮	Dihydroflavone	二氢黄酮	1090-65-9	A	1057600	2815600	1668400	15506	124390	3310.6	325250	250470	7394.2	662110	3636700	6455700	231120	91920	153810	22144	60614	59619	935470	951960	960260	957320	--	--
pme2960	273.08	153	272.068	C15H12O5	[M+H]+	Naringenin chalcone	柚皮素查尔酮	Flavonoids	黄酮	Chalcones	查耳酮	73692-50-9	A	24553	25057	23937	108410	110600	222440	56146	50166	46672	9	9	9	9	9	9	9	9	9	31375	32685	44052	53017	C06561	ko00941,ko01100,ko01110
mws1038	277.12	146	278.13	C11H22N2O4S	[M-H]-	(R)-Pantetheine	泛硫醇	Others	其它类	Others	其它	496-65-1	A	51739	43515	41491	29161	31447	30641	30050	26154	31055	119610	93130	128470	38549	29691	36363	47112	52061	55841	51469	51104	53197	57147	C00831	ko00332,ko00770
mws5035	279.17	120.08	278.163	C15H22N2O3	[M+H]+	Leucylphenylalanine	亮氨酰苯基丙氨酸	Amino acids and derivatives	氨基酸及其衍生物	Amino acids and derivatives	氨基酸及其衍生物	56217-82-4	B	120480	68556	99442	62666	91215	59847	982810	177840	47402	280130	228390	225730	326200	309470	366420	179910	201540	157870	259400	248980	218000	289460	--	--
mws0367	277.22	277.22	278.225	C18H30O2	[M-H]-	α-Linolenic Acid*	α-亚麻酸*	Lipids	脂质	Free fatty acids	游离脂肪酸	463-40-1	A	20095000	20115000	18010000	11554000	11453000	9635600	24951000	11210000	9026800	28206000	30103000	26343000	25005000	20100000	21591000	19793000	21803000	23291000	20375000	21105000	20338000	19830000	C06427	ko00592,ko01040,ko01100,ko01110
mws0366	277.22	277.22	278.225	C18H30O2	[M-H]-	γ-Linolenic Acid*	γ-亚麻酸*	Lipids	脂质	Free fatty acids	游离脂肪酸	506-26-3	A	19853000	19876000	17806000	11215000	11387000	9285100	25169000	10946000	8813400	27687000	30584000	24964000	25114000	19800000	21604000	20067000	21784000	22146000	20659000	20860000	20172000	19199000	C06426	ko00591,ko01040,ko01100
pmb0889	279.23	95.1	278.225	C18H30O2	[M+H]+	Punicic acid	石榴酸	Lipids	脂质	Free fatty acids	游离脂肪酸	544-72-9	A	254650	390840	298190	191920	180480	119650	395590	106970	486320	14684000	10435000	11708000	11308000	9899600	16238000	13497000	12077000	7876300	6348800	6892800	6655000	6843100	C08364	--
mws0629	281.11	166	280.106	C13H16N2O5	[M+H]+	L-Aspartyl-L-Phenylalanine	天冬氨酰苯丙氨酸	Amino acids and derivatives	氨基酸及其衍生物	Amino acids and derivatives	氨基酸及其衍生物	13433-09-5	A	43213	74408	54646	36291	45341	36407	37309	30572	40395	97719	109910	109360	76356	56015	62922	70102	67445	72912	67184	72147	58298	72092	--	--
mws1491	279.23	279.23	280.24	C18H32O2	[M-H]-	Linoleic acid	亚油酸	Lipids	脂质	Free fatty acids	游离脂肪酸	60-33-3	B	10335000	7504300	7022900	6713700	6253500	5069900	10067000	6670500	3434700	35129000	40265000	38102000	30921000	25686000	30061000	33049000	30419000	27205000	31104000	32574000	32390000	31693000	C01595	ko00591,ko01040,ko01100
YC512118	282.28	247.24	281.272	C18H35NO	[M+H]+	Octadecenoic amide	十八碳酰胺	Others	其它类	Others	其它	-	A	27266	14913	102530	32535	16767	22415	27105	30263	59251	16090	23130	57773	17982	23682	13254	21640	21490	26420	27276	20694	23207	19224	--	--
mws2623	281.25	281.25	282.256	C18H34O2	[M-H]-	11-Octadecanoic acid(Vaccenic acid)*	十八烷酸*	Lipids	脂质	Free fatty acids	游离脂肪酸	506-17-2	A	681510	645740	647650	1184800	601920	562190	727440	717900	406340	3196500	3059700	3654300	2507300	1511900	3182600	1878100	1732300	1078800	2229200	1810600	1866200	1759200	--	--
mws0396	281.25	281.25	282.256	C18H34O2	[M-H]-	Elaidic Acid*	反油酸*	Lipids	脂质	Free fatty acids	游离脂肪酸	112-79-8	A	2367900	2605200	2808500	4400800	2490300	2419000	2900900	2832700	1749400	11234000	9555700	9729900	8369500	4756400	9893400	6039600	4982600	3332000	6739100	5971900	6678400	5810200	--	--
pme1178	284.1	152	283.092	C10H13N5O5	[M+H]+	Guanosine	鸟苷	Nucleotides and derivatives	核苷酸及其衍生物	Nucleotides and derivatives	核苷酸及其衍生物	118-00-3	A	3914400	3579000	3879400	2005700	3029100	3926500	5286600	3267100	1883800	12617000	12986000	12817000	10794000	8587400	12334000	10557000	8515300	9767200	6315300	7068000	7161800	7246200	C00387	ko00230,ko01100,ko02010
mws0668	283.07	151	284.076	C10H12N4O6	[M-H]-	Xanthosine	黄苷	Nucleotides and derivatives	核苷酸及其衍生物	Nucleotides and derivatives	核苷酸及其衍生物	146-80-5	A	581720	721560	705440	351940	549170	345460	276980	260540	258010	2478200	2244500	2464400	4808200	3963900	5307200	4291500	3049000	1999200	1479300	1723000	1769400	1977200	C01762	ko00230,ko00232,ko01100,ko01110,ko02010
mws1489	283.26	283.26	284.272	C18H36O2	[M-H]-	Stearic Acid	硬脂酸	Lipids	脂质	Free fatty acids	游离脂肪酸	57-11-4	A	25349000	28403000	26377000	25592000	24715000	24412000	23458000	24006000	24830000	18382000	34530000	31191000	20535000	29876000	27212000	31306000	22144000	17992000	1598800	1541100	1539800	1434700	--	--
mws1068	285.04	151	286.048	C15H10O6	[M-H]-	Kaempferol	山奈酚	Flavonoids	黄酮	Flavonols	黄酮醇	520-18-3	A	29206	44451	28084	9	5151.6	9	11080	6559.3	9	5556.4	23350	27005	3096.5	3521.8	3792.8	9	9	9	9803.7	13073	13048	9848.7	C05903	ko00941,ko00944,ko01100,ko01110
pmb3081	289	97	290.004	C6H11PO11	[M-H]-	Glucarate O-Phosphoric acid	磷酸葡萄糖酸	Others	其它类	Saccharides and Alcohols	糖及醇类	-	B	2430800	1954800	1181300	263220	275630	241960	105340	113190	122330	1606400	2012600	1896000	1200400	1758500	2016700	359170	331450	270020	481550	659150	713420	631610	--	--
pme3163	289	97	290.04	C7H15O10P	[M-H]-	D-Sedoheptuiose 7-phosphate	D-景天庚酮糖 7-磷酸	Others	其它类	Saccharides and Alcohols	糖及醇类	2646-35-7	B	1500700	1660200	786090	217150	227160	199710	36048	33543	66442	845790	992490	1077800	713940	878810	970580	197290	184470	155690	284980	359840	360460	390610	--	--
mws0054	289.07	245	290.079	C15H14O6	[M-H]-	Catechin	儿茶素	Flavonoids	黄酮	Flavanols	黄烷醇类	154-23-4	A	34296	42784	44427	37214	40828	75985	47030	51223	43018	9	9	9	9	9	9	9	9	9	30337	24268	26482	38318	C06562	ko00941,ko01110
pmb2657	289.1	97.1	290.123	C10H18N4O6	[M-H]-	Argininosuccinic acid	精氨基琥珀酸	Organic acids	有机酸	Organic acids	有机酸	2387-71-5	B	180440	205780	166680	111500	120740	98824	74175	144060	110760	42117	29026	29421	141610	143750	125670	163770	154820	149470	124710	154250	153900	156660	C03406	ko00220,ko00250,ko01100,ko01110,ko01230
pmn001728	289.12	203.08	290.127	C15H18N2O4	[M-H]-	N-Acetyl-DL-tryptophan	N-乙酰-DL-色氨酸	Amino acids and derivatives	氨基酸及其衍生物	Amino acids and derivatives	氨基酸及其衍生物	87-32-1	B	36713	32962	26518	12444	18906	13228	7948.2	18566	22130	34104	47849	26906	17642	12708	15181	17098	22027	31547	20808	24593	25170	24602	--	--
pmb0885	291	190.9	290.188	C18H26O3	[M+H]+	4-oxo-9Z,11Z,13E,15E-octadecatetraenoic acid	4-氧代-十八碳四烯酸	Lipids	脂质	Glycerol ester	甘油酯	-	B	249630	239830	241030	153870	111910	117140	158110	151000	181790	10635	9291.5	12543	17566	10449	13045	11391	10675	9642.6	116200	103730	109820	105290	--	--
pmb2787	293.21	275.1	294.219	C18H30O3	[M-H]-	9-KODE*	9-过氧十八碳二烯酸*	Lipids	脂质	Free fatty acids	游离脂肪酸	54232-59-6	B	8364.2	7886.9	6967.3	4946.3	5995.6	4553.7	7878.1	8822.6	6059.1	24838	17284	21525	28902	23647	44527	22435	20823	21331	26817	26894	23405	21811	--	--
pmb2786	293.21	275	294.219	C18H30O3	[M-H]-	9-HOTrE*	9-羟基十八碳三烯酸*	Lipids	脂质	Free fatty acids	游离脂肪酸	89886-42-0	B	38677	47855	33025	15784	12178	11885	34432	12561	33140	368570	299950	316930	217400	173410	335980	265100	274520	266080	204470	200970	206850	204760	--	--
pmb2792	293.21	193.1	294.219	C18H30O3	[M-H]-	13-HOTrE(r)*	13-羟基十八碳三烯酸(r)*	Lipids	脂质	Free fatty acids	游离脂肪酸	74784-20-6	B	140470	131110	146100	82904	66348	68444	71232	71163	78569	75734	65324	74084	45086	39383	77945	69150	84443	125170	88504	82361	86873	85751	--	--
pmn001687	295.05	163.04	296.053	C13H12O8	[M-H]-	Cis-Coutaric acid	顺式-香豆素酸	Phenolic acids	酚酸类	Phenolic acids	酚酸类	27174-07-8	B	102930	132510	150110	69890	74399	66643	30294	35381	50679	65346	81239	81629	38246	29873	19853	22341	22303	17778	61008	73946	67168	63123	--	--
pmb2799	295.23	195.2	296.235	C18H32O3	[M-H]-	12,13-EODE*	12,13-环氧十八碳二烯酸*	Lipids	脂质	Free fatty acids	游离脂肪酸	6799-85-5	A	15586	11638	8499.3	12497	8831.8	3511.7	17309	10495	5837.5	123140	96529	99354	86573	71093	144190	95592	87591	63976	67812	66092	63295	64661	--	--
pmb2778	295.23	277.3	296.235	C18H32O3	[M-H]-	9,10-EODE*	9,10-环氧十八碳二烯酸*	Lipids	脂质	Free fatty acids	游离脂肪酸	65167-83-1	A	269560	361090	293490	189950	156560	114240	367720	107120	429430	14904000	11499000	12397000	9798400	8533100	13824000	9647700	8941600	6776000	7495400	7108700	7268800	7261400	--	--
pme1474	298.1	136	297.09	C11H15N5O3S	[M+H]+	5'-Deoxy-5'-(methylthio)adenosine	5-脱氧-5-甲硫腺苷	Nucleotides and derivatives	核苷酸及其衍生物	Nucleotides and derivatives	核苷酸及其衍生物	2457-80-9	A	880980	823470	873050	550170	453010	494310	551390	521710	459350	1501500	1151400	1817400	548540	293290	976020	989130	1189700	1347800	813150	850030	818690	946670	C00170	ko00270,ko00908,ko01100
pmb0197	298.1	166.3	297.107	C11H15N5O5	[M+H]+	N2-methylguanosine	甲基鸟苷	Nucleotides and derivatives	核苷酸及其衍生物	Nucleotides and derivatives	核苷酸及其衍生物	2140-77-4	B	19781	28660	26729	14132	19810	14337	21469	11229	9253.2	127490	140780	132200	79753	78446	93418	65005	85800	77312	49853	50023	51253	50233	--	--
pmf0297	297.32	183.1	298.324	C20H42O	[M-H]-	1-Eicosanol	1-二十醇	Lipids	脂质	Glycerol ester	甘油酯	629-96-9	B	10993	14700	12363	15360	8721	11030	13758	11108	9605.8	52387	39814	38562	52238	40872	118860	33594	37287	26580	36800	38875	34587	40172	--	--
mws0058	299.06	284	300.063	C16H12O6	[M-H]-	Diosmetin*	香叶木素*	Flavonoids	黄酮	Flavonoid	黄酮	520-34-3	B	26171	99012	79615	2189.3	1593.2	764.75	1679.6	21986	899.01	13697	26710	26613	7683.1	3756.6	15075	8602	10213	13317	25152	24042	23464	22786	--	--
Zmhp003514	301.07	286.05	300.063	C16H12O6	[M+H]+	6,7,8-Tetrahydroxy-5-methoxyflavone*	6,7,8-三羟基-5-甲氧基黄酮*	Flavonoids	黄酮	Flavonoid	黄酮	-	B	55874	85443	44368	2131.9	6897.2	9	39303	20342	9	7833.1	35970	46681	2159.3	6135.5	9	9	2330.7	9	22205	23007	22415	20293	--	--
Zmhn001926	299.08	137.02	300.084	C13H16O8	[M-H]-	Salicylic Acid Glucoside	水杨酸葡萄糖苷	Phenolic acids	酚酸类	Phenolic acids	酚酸类	10366-91-3	A	2460600	2747100	2082800	2283400	2472900	3842600	3362700	3659100	3351500	425890	201980	259690	692430	760400	1079300	938950	607930	462020	1762300	1921000	1829100	2018400	--	--
mws2367	299.11	119	300.121	C14H20O7	[M-H]-	Salidroside	红景天苷	Phenolic acids	酚酸类	Phenolic acids	酚酸类	10338-51-9	B	137420	95712	110620	284530	287270	220290	111770	113140	79172	825890	660140	577220	589540	601030	254300	312300	298800	266080	303070	342480	375150	354160	C06046	ko00350,ko01100
Hmyn001360	299.11	59.01	300.135	C18H20O4	[M-H]-	Doitungbiphenyl A	5-(4-羟基苯基)-3-甲氧基-4-(3-甲基丁-2-烯基)苯-1,2-二醇	Others	其它类	Others	其它	-	B	13342	11291	11115	29302	20400	25266	36776	27477	69302	19289	18594	20708	13566	12323	10102	8889.5	7073.8	8889.5	24869	22224	16772	22020	--	--
pme2816	301.2	209.2	300.209	C20H28O2	[M+H]+	4-Oxoretinol	4-氧视黄醇	Others	其它类	Vitamin	维生素	62702-55-0	B	25697	32753	28727	20981	14828	15648	16372	12027	16962	9	9	9	9	9	9	9	9	9	7353.8	8560.2	9220.1	9201.8	C16683	--
Hmyp002315	303.04	257.04	302.042	C15H10O7	[M+H]+	3,5,7,4'--Tetrahydroxy-Coumaronochromone	3,5,7,4'-四羟基香豆色原酮	Others	其它类	Others	其它	-	A	44633	65822	55148	136020	163410	186800	72864	82524	65214	9	9	9	9	9	9	9	9	9	57170	52922	71427	84474	--	--
pme2954	303.05	137.02	302.043	C15H10O7	[M+H]+	Quercetin	槲皮素	Flavonoids	黄酮	Flavonols	黄酮醇	117-39-5	A	132800	279700	136710	286520	383410	230710	105160	122970	105900	63798	39787	83001	252530	220850	75496	255900	258290	228910	147830	125200	205470	171420	C00389	ko00941,ko00944,ko01100,ko01110
mws0369	303.23	258.9	304.24	C20H32O2	[M-H]-	Arachidonic Acid	花生四烯酸	Lipids	脂质	Free fatty acids	游离脂肪酸	506-32-1	A	9	9	9	9	9	9	9	9	9	83462	75644	62458	58331	64058	101780	8621.2	6998.4	6268.2	29674	30884	32252	29807	C00219	ko00590,ko00591,ko01040,ko01100
pme1086	306.08	143	307.084	C10H17N3O6S	[M-H]-	Glutathione reduced form	谷胱甘肽还原型	Amino acids and derivatives	氨基酸及其衍生物	Amino acids and derivatives	氨基酸及其衍生物	70-18-8	B	584690	775670	550440	323750	269910	318550	177120	106150	224500	9	9	9	9	9	9	4937.7	6064.9	7303.1	131090	133540	135470	132130	C00051	ko00270,ko00480,ko01100,ko02010
pmb2855	307	145	308.122	C11H20N2O8	[M-H]-	L-Glutamine O-hexside	L-谷氨酰胺 O-己糖苷	Amino acids and derivatives	氨基酸及其衍生物	Amino acids and derivatives	氨基酸及其衍生物	-	B	98038	90084	72336	17422	24409	21128	6922.1	6387.8	11626	167750	180090	157960	9	9	9	15032	13079	16064	38134	36806	44121	43861	--	--
pmn001610	307.26	307.3	308.272	C20H36O2	[M-H]-	Eicosadienoic acid	二十碳二烯酸	Lipids	脂质	Free fatty acids	游离脂肪酸	5598-38-9	B	59271	56702	54637	72615	60248	62025	51707	47718	29880	660250	648100	564050	579560	351900	543010	361810	330650	201740	313670	278850	305700	263410	C16525	ko01040
Lmhn003074	309.06	193.05	310.069	C14H14O8	[M-H]-	Feruloylmalic acid	阿魏酰苹果酸	Phenolic acids	酚酸类	Phenolic acids	酚酸类	-	B	14670	14753	12376	10619	17135	4414.8	4266.9	5888.6	6471.9	117410	120000	83755	73889	55653	74245	20917	21639	30376	43701	46642	38395	52997	--	--
pmb2791	309.1	209.1	310.1	C18H30O4	[M-H]-	9-HpOTrE	9-羟基过氧十八碳三烯酸	Lipids	脂质	Glycerol ester	甘油酯	111004-08-1	B	56457	84796	111570	38623	39497	25046	16177	10690	34135	509910	127460	223440	68928	61849	75479	36270	34689	34736	95737	98631	102070	105160	--	--
Lmtp001399	312.11	150.05	311.101	C14H17NO7	[M+H]+	5,6-Dihydroxyindole-5-O-β-glucoside	5,6-二吲哚乙酸-5-O-β-葡萄糖苷	Others	其它类	Others	其它	-	A	9	9	9	12884	17240	14776	9	8987.5	7540.2	13343	9885.3	4643.8	7918.5	13287	8967.9	16716	9621.2	14528	10359	7158.3	8233.5	15193	--	--
pme3967	312.13	180	311.123	C12H17N5O5	[M+H]+	2-(Dimethylamino)guanosine	二甲基氨基鸟苷	Nucleotides and derivatives	核苷酸及其衍生物	Nucleotides and derivatives	核苷酸及其衍生物	2140-67-2	A	271360	276530	208280	223650	308180	156180	138140	89077	118470	962540	849520	858740	492700	419790	517840	361200	456980	402300	318810	406510	374730	343180	--	--
pmb2933	311.1	149.1	312.048	C13H12O9	[M-H]-	Caftaric acid	咖啡酰酒石酸	Phenolic acids	酚酸类	Phenolic acids	酚酸类	67879-58-7	B	27385	39286	32445	15565	13113	14891	8112.6	7454.1	11790	9	9	9	9	9	9	9	9	9	10578	13893	13944	9920.5	--	--
Rfmb087	311.22	293.21	312.23	C18H32O4	[M-H]-	13-Oxo-9-hydroxy-10-octadecenoic acid	13-氧代-9-羟基-10-十八酸	Lipids	脂质	Free fatty acids	游离脂肪酸	-	A	16473	20932	15840	14015	13966	8015.4	13528	8245.1	14478	1927000	1086100	1099300	1254800	1035200	2051900	1736400	1641200	1544300	735400	726770	739990	760050	--	--
pmn001689	311.22	223.17	312.23	C18H32O4	[M-H]-	9-Hydroxy-12-oxo-10-octadecenoic acid	9-羟基-12-氧代-10-十八酸	Lipids	脂质	Free fatty acids	游离脂肪酸	-	B	9	9161	9	9	9	9	9	9	9	285240	109420	144990	320830	266160	687420	327760	334140	132620	168090	165880	157190	157840	--	--
pmb2804	311.22	171.3	312.23	C18H32O4	[M-H]-	13-HPODE	13-过氧十八碳二烯酸	Lipids	脂质	Glycerol ester	甘油酯	33964-75-9	B	13050	19328	20266	7282.9	7633.4	10305	36918	10150	23009	1248100	715480	783820	946540	789260	1485100	728530	660410	495290	500790	531230	521250	515560	C04717	ko00591,ko01100
mws1433	314.14	177.05	313.131	C18H19NO4	[M+H]+	Feruloyltyramine	阿魏酰酪胺	Alkaloids	生物碱	Phenolamine	酚胺	66648-43-9	A	1520900	2766700	1412500	1233000	1357500	2686900	2368000	727530	20054000	13871000	16074000	16412000	33929000	19714000	46305000	27450000	32749000	36415000	16305000	17690000	17533000	18089000	C02717	--
Rfmb089	313.24	295.23	314.246	C18H34O4	[M-H]-	9,10-Dihydroxy-12-octadecenoic acid	9,10-二羟基-12-十八酸	Lipids	脂质	Free fatty acids	游离脂肪酸	263399-34-4	A	9	9	9	9	9	9	9	9	9	49182	26506	27732	29915	27804	51652	40665	37819	41485	17228	18497	20400	17761	--	--
pmp000003	317.07	302.04	316.058	C16H12O7	[M+H]+	Nepetin	泽兰黄酮	Flavonoids	黄酮	Flavonoid	黄酮	520-11-6	B	1492.5	2427.8	1156.8	43106	9410.1	9203.1	7175.3	8799.6	4746.7	9	9	9	1746.8	9	9	9	9	9	3599.1	4053.1	3687.7	3729.7	--	--
pmb2831	315.1	153.1	316.079	C13H16O9	[M-H]-	Protocatechuic acid O-glucoside*	原儿茶酸葡萄糖苷*	Phenolic acids	酚酸类	Phenolic acids	酚酸类	-	B	346000	347300	370950	464060	558070	512770	952970	962580	1657500	273810	167350	159470	344570	294440	269210	268130	209950	190280	475260	526160	537940	518250	--	--
pmb2871	315.07	153	316.079	C13H16O9	[M-H]-	2,5-Dihydroxybenzoic acid O-glucoside*	2,5-二羟基苯甲酸 O-葡萄糖苷*	Phenolic acids	酚酸类	Phenolic acids	酚酸类	-	B	2467900	2094700	2536000	3656200	3510500	2987200	4431500	3903600	6212900	1846600	1045300	1772900	1641400	1061200	272660	4570400	2346700	2548500	2441600	2809100	2672100	2979400	--	--
pmn001553	315.11	153.1	316.116	C14H20O8	[M-H]-	Cimidahurinine	北升麻宁	Phenolic acids	酚酸类	Phenolic acids	酚酸类	142542-89-0	B	225630	261550	272200	337270	388370	335550	646100	602700	1275500	201100	122330	131250	243740	232420	210570	218730	160920	173580	338130	383420	382940	387490	--	--
mws0945	317.21	113.1	318.219	C20H30O3	[M-H]-	15-OxoETE	15-羰基二十碳四烯酸	Lipids	脂质	Free fatty acids	游离脂肪酸	81416-72-0	B	9	9	9	9	9	9	9	9	9	4885.6	5977.7	5602.7	4270.7	4709.1	9231.3	9	9	9	2443.2	3390.1	2902.6	3220.5	C04577	ko00590
pmp000970	319.23	301.2	318.219	C20H30O3	[M+H]+	Hispanolone	夏罗草酮	Others	其它类	Others	其它	18676-07-8	A	7682.7	10563	9	9	9	9	7113.8	9	12905	186080	151070	146240	127370	117510	196240	191420	213820	160480	129950	132020	138720	118020	--	--
mws0582	322.11	130	321.099	C11H19N3O6S	[M+H]+	S-(methyl)glutathione	S-甲基谷胱甘肽	Amino acids and derivatives	氨基酸及其衍生物	Amino acids and derivatives	氨基酸及其衍生物	2922-56-7	B	75751	59224	53920	19826	17847	10023	10310	13712	12756	407490	487810	616110	36670	22759	26470	28401	39287	40314	82999	86136	89327	94803	C11347	--
pme3174	324.06	112	323.052	C9H14N3O8P	[M+H]+	Cytidine 5'-monophosphate(Cytidylic acid)	胞苷-5'-单磷酸	Nucleotides and derivatives	核苷酸及其衍生物	Nucleotides and derivatives	核苷酸及其衍生物	63-37-6	B	122490	125720	77960	29381	28791	22906	57779	26885	25828	557170	444850	444490	153450	91933	247670	119590	123010	140080	90223	99174	121660	100740	C00055	ko00240,ko01100
pme2074	322.4	129.7	323.21	C18H29NO4	[M-H]-	N-[(-)-Jasmonoyl]-(L)-Isoleucine (JA-L-Ile)	茉莉酸-异亮氨酸	Organic acids	有机酸	Organic acids	有机酸	120330-93-0	B	11844	5064.6	4234	10574	14014	292230	41583	56005	7377.8	248980	105740	139690	266160	172740	580240	130060	118050	18600	125920	143910	149920	155430	C18699	ko04075
pme3188	323.03	211	324.036	C9H13N2O9P	[M-H]-	Uridine 5'-monophosphate	5-尿嘧啶核苷酸(5-UMP)	Nucleotides and derivatives	核苷酸及其衍生物	Nucleotides and derivatives	核苷酸及其衍生物	58-97-9	B	62393	39961	54162	57255	38259	58704	211410	78189	54580	89697	70354	83703	59683	42429	117490	162860	173270	183640	85182	90053	77729	97522	C00105	ko00240,ko01100
Zmhn002301	325.09	163.04	326.1	C15H18O8	[M-H]-	p-Coumaric acid-O-glycoside	对香豆酸-O-葡萄糖苷	Phenolic acids	酚酸类	Phenolic acids	酚酸类	-	A	2066200	2274500	2100700	2995500	2786700	3157300	2501500	2126700	2028300	585320	648400	617680	1306900	1379800	995820	1039800	791740	628640	1939600	1960700	2033400	2065200	--	--
pmn001419	325.09	163.04	326.1	C15H18O8	[M-H]-	1-O-[(E)-p-Cumaroyl]-glucose	1-O-[(E)-对香豆酰]-葡萄糖	Phenolic acids	酚酸类	Phenolic acids	酚酸类	-	A	4416900	4403500	4324500	6123300	5351600	7070500	5414700	4226200	4370100	1197400	1353700	1287600	2806400	2792300	2267700	2009500	1908100	1241300	3597100	4035200	3850200	3992400	--	--
Smjp002269	328.12	119.05	327.11	C18H17NO5	[M+H]+	(Z)-N-(4-Hydroxycinnamoyl)tyrosine	反式-N-(4-羟基桂皮酰)酪氨酸	Amino acids and derivatives	氨基酸及其衍生物	Amino acids and derivatives	氨基酸及其衍生物	-	B	18883	34606	31134	23195	16992	27499	24850	14044	34960	15517	12015	14604	12032	12423	9	12436	6910.3	14536	21271	18147	16447	19610	--	--
pmn001691	327.22	291.2	328.225	C18H32O5	[M-H]-	9,12,13-Trihyroxy-10,15-octadecadienoic acid	9,12,13-三羟基-10,15-十八二烯酸	Lipids	脂质	Free fatty acids	游离脂肪酸	-	A	20055	19097	16904	6292.5	5280.1	3230.5	14325	12783	12253	40134	20562	20815	70429	79560	218070	197980	187060	103810	53895	53042	48796	57261	--	--
mws0884	328.05	134.2	329.053	C10H12N5O6P	[M-H]-	Cyclic AMP	腺苷-3'-5'-环单磷酸水合物	Nucleotides and derivatives	核苷酸及其衍生物	Nucleotides and derivatives	核苷酸及其衍生物	60-92-4	B	117560	124960	134460	59264	70135	201290	194620	144180	95751	9	9	9	9	9	9	9	9	9	92391	107630	95570	76582	C00575	ko00230,ko01100
Hmtp000779	330.12	168.07	329.111	C14H19NO8	[M+H]+	Lithospermoside	紫草氰苷	Alkaloids	生物碱	Alkaloids	生物碱	-	B	9	9	9	24584	31717	25962	58727	137910	91457	45439	25642	33154	9	9	9	21948	36077	34527	39280	46444	34590	48153	--	--
pmn001692	328.12	295.09	329.126	C18H19NO5	[M-H]-	3-O-Acetylhamayne	3-O-乙酰扁担叶碱	Alkaloids	生物碱	Alkaloids	生物碱	-	A	2457.5	3311.8	2517.4	5781.9	2861	3272.6	9070	5743	20652	32525	41122	40314	155380	119560	406420	203040	192350	246480	21084	27566	42861	30903	C12165	--
HmLn002358	329.09	167.03	330.095	C14H18O9	[M-H]-	Vanillic acid-glucoside*	香草酸葡萄糖苷*	Phenolic acids	酚酸类	Phenolic acids	酚酸类	-	A	1460700	988580	1119800	1692800	1558700	1731200	1239900	1028700	990080	8825200	8391800	7319200	3420600	3227000	2209800	1768400	1797500	1611200	3048300	3110900	3135200	3276000	--	--
Lmtn002565	329.11	167.03	330.095	C14H18O9	[M-H]-	1'-O-vanilloyl-glucose*	1‘-O-香草酰-葡萄糖*	Phenolic acids	酚酸类	Phenolic acids	酚酸类	-	A	206770	186420	168080	167700	128190	188270	125670	221160	109110	51815	47673	17754	9	9	9	9	9	9	108760	120020	113170	117570	--	--
pmn001517	329.12	167	330.131	C15H22O8	[M-H]-	3,4,5-Trimethoxyphenyl-Glucoside	3,4,5-三甲氧基苯基 1-O-D-葡萄糖苷	Phenolic acids	酚酸类	Phenolic acids	酚酸类	-	B	16407000	17912000	15265000	22749000	26772000	13027000	22878000	15848000	23797000	43688000	51368000	49329000	28808000	28573000	13152000	50964000	41152000	36571000	30548000	31078000	31745000	29147000	--	--
pmp001045	331.14	151.11	330.131	C15H22O8	[M+H]+	Bartsioside	巴斯苷	Others	其它类	Others	其它	62133-72-6	A	870020	1215800	1223200	931980	701510	999850	532110	922100	932080	9	9	9	9	9	9	9	9	9	541690	535260	482540	634870	--	--
pmn001694	329.23	229.15	330.241	C18H34O5	[M-H]-	9,10,13-Trihyroxy-11-octadecadienoic acid	9,10,13-三羟基-11-十八二烯酸	Lipids	脂质	Free fatty acids	游离脂肪酸	-	A	127040	167310	124200	52260	36477	46359	88094	65555	79991	1366600	558980	733720	1901700	2388100	11418000	4103000	6430700	3057400	2354900	2431600	2384500	2309900	--	--
pmp001284	331.28	313.27	330.277	C19H38O4	[M+H]+	Monopalmitin	单棕榈酸甘油酯	Lipids	脂质	Glycerol ester	甘油酯	542-44-9	A	17348	15330	14922	13713	9103.2	12108	14083	15024	7395.8	15103	42070	40508	31885	39456	34169	23711	26224	29134	34096	27046	22429	21494	--	--
pme3184	332.08	136	331.068	C10H14N5O6P	[M+H]+	2'-Deoxyadenosine-5'-monophosphate	2'-脱氧腺苷-5'-单磷酸	Nucleotides and derivatives	核苷酸及其衍生物	Nucleotides and derivatives	核苷酸及其衍生物	653-63-4	B	127570	168940	102830	71995	79831	93978	55831	79522	90041	366920	403380	336100	229560	154350	127080	114910	140700	119460	131690	129930	136220	141790	C00360	ko00230,ko01100
pmb0789	332.13	152.07	331.127	C14H21NO8	[M+H]+	Pyridoxine-5'-O-glucoside	吡哆醇葡萄糖苷	Others	其它类	Vitamin	维生素	-	B	156440	186410	114380	116450	129320	172400	56270	93744	88387	457410	478210	394560	177850	167210	164090	124520	162780	160450	174130	183420	193000	192910	C03996	--
pmc0066	333.05	137.05	332.052	C10H13N4O7P	[M+H]+	2'-Deoxyinosine-5'-monophosphate	2'-脱氧肌苷-5'-磷酸	Nucleotides and derivatives	核苷酸及其衍生物	Nucleotides and derivatives	核苷酸及其衍生物	3393-18-8	B	16840	19454	15493	5194.4	5545.9	5261.8	5623.2	5316.4	4471.9	9	9	9	12141	12138	17116	5132.1	8158.2	7335.9	9937.8	6580.1	7985.9	8948.4	C06196	ko00230
pmb2928	331	313.1	332.074	C13H16O10	[M-H]-	Gallic acid 4-O-glucoside*	没食子酸 4-O-葡萄糖苷*	Tannins	鞣质	Tannin	鞣质	84274-52-2	B	9839.5	9107.6	10540	3886.6	3545.1	7172	3546.2	6961.8	6205.3	2793.4	6973.1	2985.2	9	9	9	9	9	9	4810.4	5153.6	4355.5	4521.8	--	--
HmLn000873	331.07	169.01	332.075	C13H16O10	[M-H]-	2-O-Galloyl-glucose*	2-O-没食子酰-葡萄糖*	Tannins	鞣质	Tannin	鞣质	-	A	218580	234760	259430	93166	42314	136090	9	9	9	21102	15509	19546	9	9	9	9	9	9	91304	68186	68607	58011	--	--
mws0675	335.06	123	334.057	C11H15N2O8P	[M+H]+	β-Nicotinamide mononucleotide	β-烟酰胺单核苷酸	Nucleotides and derivatives	核苷酸及其衍生物	Nucleotides and derivatives	核苷酸及其衍生物	1094-61-7	B	43132	47673	37418	59043	20451	80196	68265	56927	32873	39915	21414	35795	41940	24234	121860	116930	92489	80581	64861	60658	56112	50940	C00455	ko00760,ko01100
pmb0382	339.09	177.2	338.079	C19H14O6	[M+H]+	O-Feruloyl 4-hydroxylcoumarin	阿魏酸 4-羟基香豆素	Lignans and Coumarins	木脂素和香豆素	Coumarins	香豆素	-	A	14329000	12732000	13740000	8512700	8150500	6330200	4882000	3288400	7022000	10009000	10228000	13434000	7295600	6368600	2324700	4547100	4636000	3624700	7224200	7865800	7846800	7852000	--	--
pmb3074	337.09	191.1	338.1	C16H18O8	[M-H]-	3-O-p-Coumaroyl quinic acid*	3-O-对香豆酰奎宁酸*	Phenolic acids	酚酸类	Phenolic acids	酚酸类	1899-30-5	A	12022000	14374000	11800000	24562000	25446000	33941000	16692000	15230000	13250000	19513	6095.7	6479.1	42654	16509	3334.1	28529	39690	57599	9957300	11395000	11630000	10651000	C12208	ko00940,ko00941,ko00945,ko01110
pma6460	337	163.1	338.1	C16H18O8	[M-H]-	5-O-p-Coumaroylquinic acid*	5-O-对香豆酰奎宁酸*	Phenolic acids	酚酸类	Phenolic acids	酚酸类	32451-86-8	B	94020	102930	82467	206700	218140	306540	113020	114770	103600	6944.7	4691.2	6368.6	9	9	9	9	9	9	77809	82109	87033	79792	--	--
mws1015	339.07	177	340.079	C15H16O9	[M-H]-	Esculin(6,7-DihydroxyCoumarin-6-glucoside)	秦皮甲素	Lignans and Coumarins	木脂素和香豆素	Coumarins	香豆素	531-75-9	A	1183200	1419200	939040	645160	580520	717550	879060	935930	1066900	9	9	5699.7	9	9	5668.5	7436.6	7977.6	6872.5	445650	502020	592630	530760	C09264	--
Hmmp002150	342.13	177.05	341.126	C19H19NO5	[M+H]+	3,5-Bis(3-methoxy-4-hydroxyphenyl)-2,3-dihydro-2(1H)-pyridinone	3,5-双(3-甲氧基-4-羟基苯基)-2,3-二氢-2(1H)-吡啶酮	Alkaloids	生物碱	Alkaloids	生物碱	-	A	1251300	2272300	1746300	674180	1093700	116480	363780	208870	922520	3577100	7505800	7020600	5224800	3177400	5551300	5874200	6962000	9004900	3197300	2867400	3533000	3061100	--	--
pmn001420	341.09	179.04	342.095	C15H18O9	[M-H]-	1-O-[(E)-Caffeoyl]-glucose	1-O-[(E)-咖啡酰]-葡萄糖	Phenolic acids	酚酸类	Phenolic acids	酚酸类	-	A	1398200	1648100	1614100	1025400	1091200	830370	1151800	1047600	1806200	1551700	1826300	1723500	1837800	2122500	1588100	2398800	2717200	2795200	1154900	1337200	1242400	1253700	--	--
pmp000109	343.12	328.1	342.11	C19H18O6	[M+H]+	Tetramethyl-O-isoscutellarein	四甲基-O-异野黄芩素	Flavonoids	黄酮	Flavonoid	黄酮	-	B	40894	8623.8	3012.2	2709.3	163880	1921.2	1120.4	2073.8	18825	135680	2899.1	2081	11954	16106	114630	1133.4	3155.7	150110	28136	29843	30039	34622	--	--
mws5038	341.11	89.02	342.116	C12H22O11	[M-H]-	Isomaltulose*	异麦芽酮糖*	Others	其它类	Saccharides and Alcohols	糖及醇类	13718-94-0	B	57480	50410	33658	213910	359560	268880	47757	34979	29517	44992	37506	39920	250000	232030	318720	204030	166010	142810	54419	102640	84654	99009	C01742	--
mws1333	341.11	113	342.116	C12H22O11	[M-H]-	Melibiose*	蜜二糖*	Others	其它类	Saccharides and Alcohols	糖及醇类	585-99-9	B	32530	25806	18594	123080	170770	234700	26280	36761	26522	30733	20304	17291	131480	147880	139450	76227	74350	86931	31286	45218	71463	61270	C05402	ko00052,ko01100,ko02010
mws0264	341.11	119	342.116	C12H22O11	[M-H]-	D-(+)-Trehalose*	D-(+)-海藻糖*	Others	其它类	Saccharides and Alcohols	糖及醇类	99-20-7	B	13293	20938	5819.4	14964	13941	13954	20175	19528	13636	22303	25350	21792	16481	18977	12946	20263	18830	15800	9879.5	10739	13323	10875	C01083	ko00500,ko01100,ko01110,ko02010
pme0519	341.11	119	342.116	C12H22O11	[M-H]-	D-(+)-Sucrose*	D-(+)-蔗糖*	Others	其它类	Saccharides and Alcohols	糖及醇类	57-50-1	B	92659	66384	69501	691490	929120	908580	132320	176600	107140	74816	64036	45049	880250	932980	827850	586750	429950	443020	202340	267150	227240	224210	C00089	ko00052,ko00500,ko01100,ko02010
mws1080	341.11	179	342.116	C12H22O11	[M-H]-	Galactinol*	肌醇半乳糖苷*	Others	其它类	Saccharides and Alcohols	糖及醇类	3687-64-7	B	231760	144840	122130	1332500	1970400	1936800	288840	415120	297500	158500	118300	62122	1606800	1993800	1820600	1142100	796150	943870	321410	513300	594570	538460	C01235	ko00052,ko01100
mws0906	341.12	179	342.131	C16H22O8	[M-H]-	Coniferin	松柏苷	Phenolic acids	酚酸类	Phenolic acids	酚酸类	531-29-3	B	37089	28938	34961	95774	161310	101200	27245	115370	35582	852470	946360	643770	2866500	2155000	1634100	594360	560270	450950	483440	690160	692250	631890	C00761	ko00940
pmb2211	343.3	240.7	342.288	C19H38N2O3	[M+H]+	Cocamidopropyl betaine	椰油酰胺丙基甜菜碱	Alkaloids	生物碱	Alkaloids	生物碱	4292-10-8	A	42207	43473	30212	34085	27896	26397	40699	43637	24571	109960	102160	130330	104660	143520	80372	154900	198840	142290	73782	75225	79489	84449	--	--
pmp000006	345.1	330.07	344.09	C18H16O7	[M+H]+	Eupatilin	异泽兰黄素	Flavonoids	黄酮	Flavonoid	黄酮	22368-21-4	B	6636.7	1723.7	1375.7	876.03	19024	2624.4	5787	2283.4	4570	11766	2219.8	3402.5	5819.2	3347.4	23903	4372.3	791.2	18121	5055.5	5498	6480.1	6829.5	C10040	--
mws0609	344.04	150	345.047	C10H12N5O7P	[M-H]-	Guanosine 3',5'-cyclic monophosphate	鸟苷 3',5'-环单磷酸	Nucleotides and derivatives	核苷酸及其衍生物	Nucleotides and derivatives	核苷酸及其衍生物	7665-99-8	A	264210	226050	212540	433630	185290	173560	470670	204500	210050	897410	628310	688490	595860	366430	2908800	2196200	2061500	2170200	677240	793380	755860	867890	C00942	ko00230,ko01100
pmp001047	347.17	167.11	346.163	C16H26O8	[M+H]+	Jasminoside G	茉莉花苷 G	Terpenoids	萜类	Monoterpenoids	倍萜	871589-35-4	B	2587400	3781000	3772900	2493200	2177900	2252800	1225200	1598700	2053800	37723	42097	56136	51903	63025	30211	43120	59698	47533	1522800	1583500	1476900	1624300	--	--
pmb0981	348.07	136	347.063	C10H14N5O7P	[M+H]+	Adenosine 5'-monophosphate*	腺苷 5'-单磷酸*	Nucleotides and derivatives	核苷酸及其衍生物	Nucleotides and derivatives	核苷酸及其衍生物	61-19-8	B	98662	99024	50706	650650	119310	783470	1422700	1783500	1063400	62544	77008	124500	131460	76694	602620	567960	1697300	2346200	642090	635400	705290	685200	C00020	ko00230,ko00908,ko01100,ko01110
mws0874	346.06	210.9	347.063	C10H14N5O7P	[M-H]-	3'-Aenylic acid*	腺苷-3'-磷酸*	Nucleotides and derivatives	核苷酸及其衍生物	Nucleotides and derivatives	核苷酸及其衍生物	84-21-9	B	22355	15584	18921	18238	29138	53086	34438	32720	21488	20050	76460	75272	24160	22831	27285	39052	54054	61107	28458	22063	22918	16822	C01367	ko00230,ko01100
pmb1562	351.25	146.9	350.246	C21H34O4	[M+H]+	MAG(18:4)isomer3	单酰甘油酯(酰基 18:4)异构3	Lipids	脂质	Glycerol ester	甘油酯	-	A	15693	25161	18757	9	9	9	9	9	9	64709	55000	46282	80391	56128	106910	32517	24345	13839	26208	34030	30303	35777	--	--
pmb3093	351.1	105.1	352.079	C16H16O9	[M-H]-	Esculetin O-quinic acid	秦皮乙素 O-奎宁酸	Lignans and Coumarins	木脂素和香豆素	Coumarins	香豆素	-	B	4945700	5886300	4810800	5553700	4493300	5246900	4830500	4701900	5047000	10818000	10438000	7743000	9681700	9059600	6679000	5369400	5568800	6002400	7705300	7006700	7303100	6718200	--	--
Lmhp011562	353.27	261.22	352.261	C21H36O4	[M+H]+	1-α-Linolenoyl-glycerol*	1-α-亚麻酸甘油酯*	Lipids	脂质	Glycerol ester	甘油酯	-	A	975080	1088500	963730	226130	299100	186860	204240	158860	175070	1677200	1981300	1300500	1245300	1042500	813380	869680	937620	683320	922280	803770	811120	831010	--	--
Lmhp011388	353.27	261.22	352.261	C21H36O4	[M+H]+	2-γ-Linolenoyl-glycerol*	2-γ-亚麻酸甘油酯*	Lipids	脂质	Glycerol ester	甘油酯	-	A	613450	672720	581820	97957	137050	35161	120000	137160	39695	1440800	1738300	966380	1273600	1185600	787460	666210	657760	543450	695840	606620	634050	634240	--	--
mws0178	353.09	191.01	354.095	C16H18O9	[M-H]-	Chlorogenic acid*	绿原酸*	Phenolic acids	酚酸类	Phenolic acids	酚酸类	327-97-9	A	11149000	11690000	9196600	12432000	12128000	15759000	10246000	11695000	10392000	3915000	4571700	3526900	2559900	2595500	895930	1798100	1297000	1456100	8078600	9416700	8542400	7853600	C00852	ko00940,ko00941,ko00945,ko01110
pme1816	353.09	191	354.095	C16H18O9	[M-H]-	Neochlorogenic acid(5-O-Caffeoylquinic acid)*	新绿原酸*	Phenolic acids	酚酸类	Phenolic acids	酚酸类	906-33-2	A	29961000	33697000	30437000	31909000	32184000	35383000	29492000	28685000	31732000	62888000	61894000	54853000	47026000	48636000	35085000	34689000	36062000	38796000	36280000	42543000	43181000	42643000	C17147	--
mws4113	353.14	295.06	354.147	C21H22O5	[M-H]-	3'-Hydroxy-4'-O-methylglabridin	3'-羟基-4'-邻甲基甘草黄酮	Others	其它类	Others	其它	175554-11-7	B	346.92	929.25	1221.8	1276	665.54	1040.5	1269.3	1648.8	2145	3089.9	3097.3	952.43	1794.5	137.12	1836.7	93.6	1975	1596.5	1690.3	1260	1710.1	2131	--	--
Lmhp012042	355.28	263.24	354.277	C21H38O4	[M+H]+	2-Linoleoylglycerol*	2-亚油酰甘油酯*	Lipids	脂质	Glycerol ester	甘油酯	-	A	243880	235770	226140	60612	89594	16822	61805	80656	18448	1225500	1527200	930030	886740	871150	549700	528450	559480	464990	574010	528090	498980	475560	--	--
Lmhp112042	355.28	263.24	354.277	C21H38O4	[M+H]+	1-Linoleoylglycerol*	1-亚油酰甘油酯*	Lipids	脂质	Glycerol ester	甘油酯	2277-28-3	A	364340	336370	335780	111280	165890	77967	76069	72482	60783	1049800	1217700	943810	623570	581050	497390	497330	551210	419690	546690	510750	439260	397720	--	--
Zmhn002422	355.1	193.05	356.11	C16H20O9	[M-H]-	Feruloyl glucose	阿魏酰葡萄糖	Phenolic acids	酚酸类	Phenolic acids	酚酸类	-	B	2047600	2196500	2221000	1192600	1547300	1556100	2206600	1824800	2337700	673340	827080	480880	518200	486830	453270	906830	1021300	1004700	1236200	1353200	1507000	1509600	C17759	--
pmb0296	357.3	265.4	356.293	C21H40O4	[M+H]+	MAG(18:1)	单酰甘油酯(18:1)	Lipids	脂质	Glycerol ester	甘油酯	-	B	15669	18742	9	6805.9	9	9	9	9	9	55765	59641	48366	224540	229540	187650	38493	32837	42682	65050	74014	78638	80053	--	--
pmp000008	359.11	344.08	358.105	C19H18O7	[M+H]+	5-Hydroxy-6,7,3',4'-tetramethoxyflavone	5-羟基-6,7,3',4'-四甲氧基黄酮	Flavonoids	黄酮	Flavonoid	黄酮	21763-80-4	A	4504.7	1324.4	1643.5	657.36	10633	1012.9	2717.1	1071.2	2672.5	4718.4	1999.2	1016.8	4369.1	2748.4	8232.3	2061.2	1092	17077	2826.7	2338.8	2881.6	3606.5	--	--
mws1526	359.13	197	358.126	C16H22O9	[M+H]+	Sweroside	獐牙菜苷	Terpenoids	萜类	Sesquiterpenoids	倍半萜	14215-86-2	B	1122400	1492400	1316400	994850	1179400	1033200	881030	1028900	1286400	9	9	9	9	9	9	9	9	9	664900	704150	702150	715030	C17071	--
pmb3107	359.1	182.1	360.106	C15H20O10	[M-H]-	Glucosyringic Acid	葡萄糖基丁香酸	Phenolic acids	酚酸类	Phenolic acids	酚酸类	-	B	288800	366040	330380	338830	455870	88119	243720	200490	412220	319740	360440	409620	430910	314680	288850	653920	661170	745170	343410	351790	394610	377720	--	--
pmb0998	364.07	152.1	363.058	C10H14N5O8P	[M+H]+	Guanosine 5'-monophosphate	鸟苷 5'-单磷酸	Nucleotides and derivatives	核苷酸及其衍生物	Nucleotides and derivatives	核苷酸及其衍生物	85-32-5	B	9	9	9	13477	10464	30124	22566	30951	18125	9945.5	25370	13393	9170.2	4812.4	32864	36575	55222	71058	14598	19956	17585	19862	C00144	ko00230,ko01100
pmp001260	364.28	346.27	363.277	C22H37NO3	[M+H]+	N-(2-Hydroxyethyl)eicosapentaenoic acid	N-(2-羟乙基)-二十碳五烯酸	Lipids	脂质	Free fatty acids	游离脂肪酸	-	B	6345.6	8419.3	6870.9	6092.9	4701.4	11621	9707.6	8766.7	10053	9	9	9	9	9	9	9	9	9	5802.4	5993.1	6365.5	6085.5	--	--
mws5040	365.11	203.05	364.078	C12H21O11Na	[M+H]+	Turanose	松二糖	Others	其它类	Saccharides and Alcohols	糖及醇类	547-25-1	A	1678300	2062400	1505200	9780300	12158000	8267800	6156200	8203800	4884500	145690	120510	129600	9277600	9425200	8130100	9198100	7231800	6552300	5541900	6268000	8059400	7158500	C19636	--
pmb0964	366.2	204.1	365.17	C16H23N5O5	[M+H]+	Isopentenyladenine-7-N-glucoside	异戊烯基腺苷-7-葡糖苷	Nucleotides and derivatives	核苷酸及其衍生物	Nucleotides and derivatives	核苷酸及其衍生物	-	B	659020	749010	605940	3197200	3217700	2477900	1967700	2440000	1608000	54132	51566	41916	2670600	2562000	2445200	2745600	2203000	2304100	1824100	2303200	2540200	2886100	--	--
Lmgp003270	369.16	177.06	368.074	C16H16O10	[M+H]+	Scopoletin β-D-Glucuronide	东莨菪素-葡萄糖醛酸	Lignans and Coumarins	木脂素和香豆素	Coumarins	香豆素	132752-65-9	A	2014700	2532300	1590800	1662200	2425700	2230400	1084300	1153200	1169900	12523000	12350000	9646900	11225000	12558000	6350600	13539000	14606000	17163000	5137000	5820000	6677200	6623700	--	--
mws0179	367.1	190.9	368.111	C17H20O9	[M-H]-	Chlorogenic acid methyl ester	绿原酸甲酯	Phenolic acids	酚酸类	Phenolic acids	酚酸类	29708-87-0	B	343160	463220	239270	262690	281320	346170	236770	308840	311830	9	9	9	9	9	9	400560	507800	751980	205080	203320	236370	236480	--	--
pma3724	369.1	177.1	368.111	C17H20O9	[M+H]+	"1-O-Feruloyl quinic acid"""	"1-O-阿魏酰奎宁酸"""	Phenolic acids	酚酸类	Phenolic acids	酚酸类	-	B	1458200	1622800	905910	1021900	1618900	1590700	706160	786980	839440	8593300	6420900	5910200	5871000	6450000	3761500	8555900	9311100	11389000	3372400	3811100	3533200	4190800	--	--
pmb0752	369.12	177.1	368.111	C17H20O9	[M+H]+	"3-O-Feruloyl quinic acid"""	"3-O-阿魏酰奎宁酸"""	Phenolic acids	酚酸类	Phenolic acids	酚酸类	1899-29-2	A	184150	343550	167710	109000	171830	140700	83552	103620	113810	7375800	6466100	3891400	8643800	11381000	6902300	1587800	2095600	2316000	2124200	2603600	2880100	3132800	C02572	--
pmp000973	369.13	313.07	368.126	C21H20O6	[M+H]+	Lcaritin	淫羊藿黄素	Flavonoids	黄酮	Flavonols	黄酮醇	118525-40-9	B	43033	40976	47682	34624	41899	8140.5	6928.2	8055.5	29542	71736	46598	72489	34347	22304	12081	13204	11796	19131	32189	36338	38488	33529	--	--
pmp000465	371.21	209.2	370.199	C19H30O7	[M+H]+	Byzantionoside A	脱氢布卢门醇 C 葡萄糖苷	Others	其它类	Others	其它	189109-41-9	A	24490	53012	41096	26469	36490	51169	22771	39001	49575	9	9	9	9	9	9	9	9	9	22318	26971	27608	21579	--	--
pmn001695	371.1	249.06	372.106	C16H20O10	[M-H]-	Trihydroxycinnamoylquinic acid	三羟基肉桂酰奎宁酸	Phenolic acids	酚酸类	Phenolic acids	酚酸类	-	A	3248500	2913600	2466100	722670	652300	588360	436510	449970	475640	14879	9362.3	19905	3518	5896.9	2548.8	8798.6	9587.3	8792.8	691590	862050	948010	876850	--	--
mws0055	373.13	343	372.121	C20H20O7	[M+H]+	Tangeretin	桔皮素	Flavonoids	黄酮	Flavonols	黄酮醇	481-53-8	B	1001000	235120	76054	48669	3101800	59532	30121	68335	326520	2744300	65395	68002	280920	434190	1934600	45217	83499	2329500	627830	651970	664230	666240	C10190	--
mws1313	373.13	312.8	372.121	C20H20O7	[M+H]+	Sinensetin (5,6,7,3',4'-pentamethoxyflavone)	甜橙素 (5,6,7,3',4'-五甲氧基黄酮)	Flavonoids	黄酮	Flavonoid	黄酮	2306-27-6	A	11355	9	9	9	67989	9	9	9	6633.3	60698	9	9	3675.4	6154	52200	9	9	89948	13460	13130	11502	13684	C10186	--
pmp001076	373.13	343.08	372.121	C20H20O7	[M+H]+	Isosinensetin	异甜橙素	Flavonoids	黄酮	Flavonoid	黄酮	17290-70-9	A	285050	34261	22907	31651	1629100	14107	5547.9	15249	197240	1443300	13523	15132	79801	102490	1585900	7516.1	32166	2359900	317890	308900	337390	351690	--	--
mws0011	371.13	209	372.142	C17H24O9	[M-H]-	Syringin	紫丁香苷	Phenolic acids	酚酸类	Phenolic acids	酚酸类	118-34-3	B	13092	11210	10699	44538	64797	63962	26960	17364	26383	9	9	9	9	9	9	9	9	9	16071	15976	21922	19826	C01533	ko00940
Smhn002274	373.22	211.17	372.214	C19H32O7	[M+H]+	Blumenol C-glucoside	布卢门醇 C-葡萄糖苷	Others	其它类	Others	其它	-	B	522410	609440	627400	402490	363900	399550	401240	430490	506530	9	9	9	9	9	9	9	9	9	258150	306620	214200	307670	--	--
mws1574	373.11	123	374.121	C16H22O10	[M-H]-	Geniposidic acid	京尼平苷酸	Terpenoids	萜类	Sesquiterpenoids	倍半萜	27741-01-1	B	30994	41740	54669	25251	28181	28372	28879	35230	24402	9	9	9	9	9	9	9	9	9	13312	16524	13369	13212	C11673	ko00902,ko01110
mws0232	377.15	243	376.138	C17H20N4O6	[M+H]+	Riboflavin	核黄素	Others	其它类	Vitamin	维生素	83-88-5	A	2433200	2661800	2039900	260230	728800	272210	378450	154430	163150	1090700	1116400	1744100	859320	784460	463980	564940	621210	439150	960350	1007700	1045000	848310	C00255	ko00740,ko01100,ko01110,ko02010
pme3337	384.12	252	383.108	C14H17N5O8	[M+H]+	N6-Succinyl Adenosine	N6-琥珀酰腺苷	Nucleotides and derivatives	核苷酸及其衍生物	Nucleotides and derivatives	核苷酸及其衍生物	4542-23-8	A	574790	624920	604280	201520	259580	183390	163770	226810	198200	1874000	1902800	2018500	678170	563830	780500	443950	501370	322410	558500	666480	668040	798090	--	--
pme1286	385.13	250	384.122	C14H20N6O5S	[M+H]+	S-(5'-Adenosy)-L-homocysteine	S-(5-腺苷)-L-高半胱氨酸	Amino acids and derivatives	氨基酸及其衍生物	Amino acids and derivatives	氨基酸及其衍生物	979-92-0	A	136900	140050	139030	139770	124900	117390	292410	268720	215560	266410	280940	260510	233430	194200	220310	214030	173910	141110	207850	185300	207600	237020	C00021	ko00270,ko01100,ko01230
pmb2940	385.11	205	386.121	C17H22O10	[M-H]-	1-O-Glucosyl sinapate	芥子酸葡萄糖酯	Phenolic acids	酚酸类	Phenolic acids	酚酸类	78185-48-5	A	696010	567920	622050	505940	776320	225480	194640	165130	164200	14719000	16796000	15966000	7917400	7266600	6960800	3652100	5777800	5169800	4522800	4814400	4888800	5488600	--	--
pmn001423	385.19	223.13	386.194	C19H30O8	[M-H]-	Roseoside	长春花苷	Others	其它类	Others	其它	54835-70-0	B	235780	174430	199560	168930	248100	83077	76290	61065	85694	4507600	5238800	4992600	2384200	1900500	2078000	1097100	1686100	1551700	1240200	1501300	1533800	1564000	--	--
Hmcn001415	387.13	225.07	388.137	C17H24O10	[M-H]-	Majoroside	大车前草苷	Others	其它类	Others	其它	134140-02-6	A	647840	548970	498690	656140	642810	759650	713590	993000	634630	8971.2	9016.5	8924.3	14091	10556	12593	8234	11583	13941	333620	391650	489710	428440	--	--
Lmzn001582	387.17	207.1	388.174	C18H28O9	[M-H]-	5'-Glucosyloxyjasmanic acid	5'-葡萄糖基氧代茉莉酸	Phenolic acids	酚酸类	Phenolic acids	酚酸类	-	A	1126200	1346200	1261500	2418800	2003300	3266500	4662600	2998500	4839800	397870	589900	610980	1273600	840780	140790	2353000	900300	1026400	2088500	2311600	2092600	2565300	--	--
pme2735	399.2	250	398.137	C15H22N6O5S	[M+H]+	S-Adenosylmethionine	S-腺苷蛋氨酸	Amino acids and derivatives	氨基酸及其衍生物	Amino acids and derivatives	氨基酸及其衍生物	29908-03-0	B	337490	287570	293330	296230	433400	479640	259580	221950	183260	978020	791310	728470	557330	623540	326980	365430	369060	250880	358450	362290	450270	481010	C00019	ko00261,ko00270,ko00330,ko00908,ko01100,ko01110,ko01230,ko04122
mws0043	403.14	373.1	402.131	C21H22O8	[M+H]+	Nobiletin	川陈皮素	Flavonoids	黄酮	Flavonoid	黄酮	478-01-3	A	3298800	510600	238140	280870	14901000	214480	98825	202000	1675900	15464000	216320	205690	956760	1493700	11966000	95168	315760	16330000	3034800	3262200	3410000	3386500	C10112	--
pmn001738	403.12	223.1	404.132	C17H24O11	[M-H]-	Oleoside 11-methyl ester	油酸11-甲酯	Phenolic acids	酚酸类	Phenolic acids	酚酸类	60539-23-3	B	28122	52924	54959	38695	42820	62032	32860	38124	59969	9	9	9	9	9	9	9	9	9	26318	26552	25335	28940	--	--
mws2101	405.15	243.1	404.147	C21H24O8	[M+H]+	Deoxyrhapontin	脱氧土大黄苷	Others	其它类	Stilbene	茋类	30197-14-9	B	244490	167540	121680	4945.5	104220	9	9	9	17792	115960	90619	68076	39605	86624	21335	30046	53927	42533	66049	72404	71271	76311	--	--
Cmhn002057	403.16	343.14	404.168	C18H28O10	[M-H]-	2,7-Dimethyl-2,4-diene-deca-α,x-diacid 8-O-β-glucoside	2,7-二甲基-2,4-二烯-癸-α,x-二酸 8-O-β-葡萄糖苷	Tannins	鞣质	Tannin	鞣质	-	A	151660	171400	185810	115990	96260	106730	79995	64497	122780	97584	152840	156560	180800	147520	7275.8	124150	89990	56311	124140	140460	150900	132930	--	--
Lmhn001773	416.06	179.03	415.054	C19H13NO10	[M-H]-	Caffeoylnicotinoyltartaric acid	咖啡酰烟酰酒石酸	Phenolic acids	酚酸类	Phenolic acids	酚酸类	-	B	1761700	1957000	1709000	1515800	1626100	1277500	1219900	1201000	1433800	1941600	2453000	2539900	1169700	1043300	751980	1592400	1346000	1602700	1562600	1933200	1682000	1788400	--	--
HJN068	417.08	285.04	418.091	C20H18O10	[M-H]-	Kaempferol-O-pentoside	山奈酚-O-戊糖	Flavonoids	黄酮	Flavonoid	黄酮	-	B	5805.5	4933.4	4692.2	8693.7	6990.2	10108	2798.7	3079.4	3951.4	9	9	9	9	9	9	9	9	9	3080.9	2312.7	2810.8	3551.9	--	--
pmn001663	417.16	402.1	418.163	C22H26O8	[M-H]-	Syringaresinol	丁香树脂酚	Lignans and Coumarins	木脂素和香豆素	Lignans	木脂素	21453-69-0	A	8961.4	14687	11437	51516	70281	13998	32200	16274	68285	14334	21413	21667	87870	46473	111670	211130	146400	237920	50512	59337	65494	63799	C10889	--
mws2523	421.08	241.1	422.083	C12H23O14P	[M-H]-	Trehalose 6-phosphate	海藻糖-6-磷酸	Others	其它类	Saccharides and Alcohols	糖及醇类	4484-88-2	B	9928.5	9637.5	7502.6	9447.7	8777.7	8566	6870.4	5991.9	5204.4	12403	13407	15252	25683	26267	38867	20392	26455	33044	21215	22868	23620	23428	C00689	ko00500,ko01100
pmb0864	426.26	285.24	425.254	C19H40NO7P	[M+H]+	LysoPE 14:0	溶血磷脂酰乙醇胺 14:0	Lipids	脂质	LPE	溶血磷脂酰乙醇胺	-	A	66677	46774	66423	26559	24214	37457	22184	32645	32242	388960	335440	356190	577470	532890	679310	281600	280490	184890	193170	217660	243000	248240	--	--
mad1424	427.05	295.05	426.043	C17H14O13	[M+H]+	Ditartaroyl-hydroxylcoumarin	二酒石酰-羟基香豆素	Phenolic acids	酚酸类	Phenolic acids	酚酸类	-	B	309930	321550	293890	185880	210170	153220	108960	103060	154020	426040	439880	434570	206750	212460	202120	193830	220220	271790	239950	261600	248400	261590	--	--
pmp000436	427.39	409.38	426.386	C30H50O	[M+H]+	Taraxerol	蒲公英萜醇	Terpenoids	萜类	Triterpene	三萜	-	B	9	9	9	9	9	9	9	9	9	84746	62755	60536	103100	59846	130200	41666	23075	14577	37366	35621	40909	40102	--	--
pme2117	426	159	427.029	C10H15N5O10P2	[M-H]-	Adenosine 5'-Diphosphate	二磷酸腺苷	Nucleotides and derivatives	核苷酸及其衍生物	Nucleotides and derivatives	核苷酸及其衍生物	58-64-0	B	16249	23430	16589	23554	17808	26701	7667.2	13674	15769	84583	70804	65712	83258	80765	91592	63031	63595	70613	26595	46894	32858	41842	C00008	ko00190,ko00195,ko00230,ko00908,ko01100,ko01110
Lmhn002574	431.06	137.03	432.069	C20H16O11	[M-H]-	Caffeoylp-Hydroxybenzoyltartaric acid	咖啡酰对羟基苯甲酰酒石酸	Phenolic acids	酚酸类	Phenolic acids	酚酸类	-	B	30415	36334	27719	29217	21461	16447	17266	13870	22183	30620	18995	26622	28162	22614	18443	33052	36734	36697	23873	24761	20264	26038	--	--
pmp000117	433.15	418.1	432.142	C22H24O9	[M+H]+	3,5,6,7,8,3',4'-Heptamethoxyflavone	3,5,6,7,8,3',4'-七甲氧基黄酮	Flavonoids	黄酮	Flavonols	黄酮醇	1178-24-1	A	160250	34455	20684	23069	651140	24211	14626	21213	64509	647040	22080	19639	51616	65675	584220	13550	25375	769490	130320	140630	143030	145610	--	--
Lmdp003509	435.09	303.06	434.084	C20H18O11	[M+H]+	Quercetin-3-O-xyloside	槲皮素 3-O-木糖苷	Flavonoids	黄酮	Flavonols	黄酮醇	549-32-6	B	80756	95268	56300	273340	283440	539090	172960	136490	103670	9	9	9	9	9	9	9	9	9	111780	114240	105020	106430	--	--
Smlp001915	435.09	303.05	435.092	C20H19O11+	[M]+	Delphinidin-3-O-arabinoside	飞燕草素-3-O-阿拉伯糖苷	Flavonoids	黄酮	Anthocyanins	花青素	-	B	22153	17755	17900	10453	12816	8901	4717.9	280.91	5053.6	9	9	9	9	9	9	9	9	9	10160	7713.5	7177.6	11019	--	--
mws2118	435.13	166.7	436.137	C21H24O10	[M-H]-	Phlorizin	根皮苷	Flavonoids	黄酮	Chalcones	查耳酮	60-81-1	B	69191	68184	47158	92625	84159	95485	46796	52460	38679	8451.1	7351.7	6711	9	9	9	4289.9	2683.7	4309.2	36868	48817	47122	51359	C01604	ko00941,ko01110
Lmhp008440	438.26	297.24	437.254	C20H40NO7P	[M+H]+	LysoPE 15:1	溶血磷脂酰乙醇胺 15:1	Lipids	脂质	LPE	溶血磷脂酰乙醇胺	-	B	9	9	9	9	9	9	9	9	9	53731	62583	26807	3447300	4377500	3894400	80176	61103	33387	685090	734590	774830	802380	--	--
pmb0862	440.28	184.07	439.27	C20H42NO7P	[M+H]+	LysoPC 12:0	溶血磷脂酰胆碱 12:0	Lipids	脂质	LPC	溶血磷脂酰胆碱	20559-18-6	B	1963.7	1346.8	2098.9	2879.8	2674.2	2998.9	3199.1	1373	1852.5	19549	12105	10842	30256	27294	40657	18069	20213	14428	11085	11219	10471	14458	--	--
Lmhp009187	440.28	299.26	439.27	C20H42NO7P	[M+H]+	LysoPE 15:0	溶血磷脂酰乙醇胺 15:0	Lipids	脂质	LPE	溶血磷脂酰乙醇胺	-	B	15031	15484	16990	9610.9	17011	15525	7227.5	9478.6	10524	464880	390580	454090	165290	140870	179110	154190	152970	138690	129750	117890	119200	132660	--	--
Lmyp012585	441.34	301.18	440.329	C29H44O3	[M+H]+	Akebonic acid	Akebonic acid	Terpenoids	萜类	Triterpene Saponin	三萜皂苷	104777-60-8	A	34443	36567	38477	14316	13277	10203	10235	11087	8996.7	833920	952570	1067600	1148000	997910	2012200	477970	526710	379390	581020	579390	518630	427740	--	--
pmp000437	443.39	425.37	442.381	C30H50O2	[M+H]+	Myricadoil	肉豆蔻醇	Terpenoids	萜类	Triterpene	三萜	-	B	9	9	9	3273.5	9	9	9	9	9	33412	25252	24274	41086	26214	38858	13234	16937	15998	15742	17859	16535	15225	--	--
pme1014	445.3	341.3	444.303	C31H40O2	[M+H]+	Menaquinone (K2)	维生素 K2	Others	其它类	Vitamin	维生素	11032-49-8	B	181650	216240	135650	187290	203990	145330	173350	148480	266210	553720	641180	452510	253120	268600	155870	201610	225010	242920	2690600	6878600	7793900	8180500	C00828	ko00130,ko01100,ko01110
pmb1283	448.1	163.5	447.215	C18H33N5O6S	[M+H]+	L-Glutaminyl-L-valyl-L-valyl-L-cysteine	L-谷氨酰胺酰基-L-缬氨酰-L-缬氨酰-L-半胱氨酸	Amino acids and derivatives	氨基酸及其衍生物	Amino acids and derivatives	氨基酸及其衍生物	-	B	182010	233360	196810	170060	161150	164350	151190	168850	213330	30381	22287	22547	25956	16834	14492	20842	18464	17489	124990	150890	117180	131500	--	--
mws1608	447.09	357.1	448.101	C21H20O11	[M-H]-	Luteolin-6-C-glucoside (Isoorientin)	木犀草素-6-C-葡萄糖苷 (异荭草素)	Flavonoids	黄酮	Flavonoid carbonoside	黄酮碳糖苷	4261-42-1	B	27177	26854	19033	25440	29213	19795	19433	11731	12975	50585	9237	12356	11103	8424.7	11964	10382	8169.2	26933	31153	19385	16039	13443	C01821	--
mws0045	449.11	303.05	448.101	C21H20O11	[M+H]+	Quercetin-3-O-rhamnoside(Quercitrin)	槲皮素-3-O-鼠李糖苷(槲皮苷)	Flavonoids	黄酮	Flavonols	黄酮醇	522-12-3	B	6738	8496.9	6861.8	71075	89109	128160	36340	39059	27413	9	9	9	9	9	9	9	9	9	18985	26514	22080	22598	C01750	ko00944
mws0913	447.09	285	448.101	C21H20O11	[M-H]-	Kaempferol-3-O-galactoside (Trifolin)*	山奈酚-3-O-半乳糖苷(三叶豆苷)*	Flavonoids	黄酮	Flavonols	黄酮醇	23627-87-4	B	36676	54060	44655	72521	84423	100080	71164	78117	41261	9	9	9	9	9	9	9	9	9	44220	55823	64897	55878	C12626	ko00944
mws2209	449.11	287.06	448.101	C21H20O11	[M+H]+	Kaempferol-3-O-glucoside (Astragalin)*	山奈酚-3-O-葡萄糖苷(紫云英苷)(黄芪苷)*	Flavonoids	黄酮	Flavonols	黄酮醇	480-10-4	A	790450	1190100	919160	2709400	2591400	3278000	1262100	1301200	1482300	9	9	9	9	9	9	9	9	9	888380	845450	975550	946600	C12249	ko00944,ko01110
HJN017	449.11	151.01	450.116	C21H22O11	[M-H]-	Dihydrokaempferol -O-glucoside	二氢山奈酚-O-葡萄糖	Flavonoids	黄酮	Flavonoid	黄酮	-	B	9657.8	10045	10047	9339	15656	5335.3	10445	19600	7338	81225	49791	58857	32014	29878	25356	77243	110020	109440	25044	15594	23652	29851	--	--
Lmhp009034	452.28	311.26	451.27	C21H42NO7P	[M+H]+	LysoPE 16:1	溶血磷脂酰乙醇胺 16:1	Lipids	脂质	LPE	溶血磷脂酰乙醇胺	-	B	22439	20264	37404	10157	10868	11107	10208	18883	14912	200350	164870	140960	1177600	1365800	1251200	207430	210440	158780	160700	183080	200260	213310	--	--
pmp000308	453.18	291.13	452.168	C22H28O10	[M+H]+	4'-O-Glucosyl-5-O-methylvisamminol	4'-O-葡萄糖基-5-O-甲基阿米醇	Others	其它类	Others	其它	84272-85-5	B	41272	79860	48064	46325	74016	43899	79074	72413	124550	12036	9	9	9	9	9	9	9	9	42011	38916	40069	39337	--	--
pmb0876	454.29	313.27	453.286	C21H44NO7P	[M+H]+	LysoPE 16:0	溶血磷脂酰乙醇胺 16:0	Lipids	脂质	LPE	溶血磷脂酰乙醇胺	53862-35-4	A	3716300	3420200	4475300	2297600	2083600	3397300	2472700	3093700	3535900	41390000	38536000	35583000	57291000	52083000	53955000	28968000	26229000	19871000	19899000	19908000	20909000	20286000	--	--
Lmyp011572	457.33	301.18	456.324	C29H44O4	[M+H]+	3β-hydroxy-30-norhederagenin	3β-羟基-30-去甲基常春藤皂苷元	Steroids	甾体	Steroidal saponins	甾体皂苷	117654-06-5	A	18323	23679	22001	7505.5	9875.7	7305	7331.5	5524.7	8849.3	455810	297440	329150	457080	273800	622380	164490	215180	167890	197250	185350	192270	188510	--	--
pmn001700	455.35	455.35	456.36	C30H48O3	[M-H]-	24,30-Dihydroxy-12(13)-enolupinol	24,30-二羟基-12(13)烯羽扇豆醇	Terpenoids	萜类	Triterpene	三萜	-	A	16832	11684	11501	27325	9529.4	3079.2	10569	9529.5	4585.9	33212	58425	69659	73478	41312	388640	253100	241660	339350	115710	108660	113620	101050	--	--
Hmdn006855	455.35	455.35	456.361	C30H48O3	[M-H]-	3,4-Cycloopen-cycloaltin-4(29),25-diene-24(R)-hydroxy-3-carboxylic acid	3,4-开环-环阿尔廷-4(29),25-二烯-24(R)-羟基-3-羧酸	Others	其它类	Others	其它	-	B	12399	9919.6	10619	22349	35083	47449	34181	25142	14003	38694	35839	35987	126080	143560	163510	39257	33983	24666	29651	63878	40577	40093	--	--
pmb0464	458.1	116.3	457.143	C16H27NO14	[M+H]+	Aspartic acid di-O-glucoside	天冬氨酸 二葡糖苷	Amino acids and derivatives	氨基酸及其衍生物	Amino acids and derivatives	氨基酸及其衍生物	-	B	228130	247680	158960	162230	194170	91006	873750	804390	238870	237100	149090	160260	463990	455220	1647800	2783600	1894900	1024500	693630	609420	783020	906310	--	--
pmb2654	460.1	117.9	461.153	C19H27NO12	[M-H]-	Anthranilate O-hexosyl-O-hexoside	邻氨基苯甲酸 二己糖苷	Phenolic acids	酚酸类	Phenolic acids	酚酸类	-	B	5023.2	3281.3	2709.4	24578	34278	46362	3555.3	3412.7	3006.2	23649	23422	36678	11291	11058	11430	10703	6551.8	7367.6	4303.5	3902.7	8085	7139.6	--	--
Lmzn001894	461.07	285.04	462.08	C21H18O12	[M-H]-	Kaempferol-3-O-glucuronide	山奈酚-3-O-葡萄糖醛酸苷	Flavonoids	黄酮	Flavonols	黄酮醇	-	B	13518	24496	14865	25646	36106	37079	55403	34141	28460	6899.9	4528.6	8304.3	12251	2799.1	25986	26832	9	20135	35165	37165	43715	45020	--	--
Hmcp002539	463.12	317.06	462.116	C22H22O11	[M+H]+	Isorhamnetin-3-O-rhamnoside	异鼠李素-3-O-鼠李糖苷	Flavonoids	黄酮	Flavonols	黄酮醇	-	B	35894	36551	44478	34833	31438	31960	41845	49288	37689	37145	39085	33509	35453	43865	42028	33191	33839	35720	38413	40359	39471	34747	--	--
Lmjp003655	463.12	301.08	462.116	C22H22O11	[M+H]+	6-C-MethylKaempferol-3-glucoside	6-甲基山奈酚-3-O-葡萄糖苷	Flavonoids	黄酮	Flavonoid	黄酮	-	B	207020	269830	183270	439870	589930	774360	328950	238360	187060	195340	9	9	9804.2	9218	20344	9	9	103710	211980	205730	208550	204720	--	--
mws0061	463.09	300	464.095	C21H20O12	[M-H]-	Quercetin-3-O-Galactoside (Hyperoside)*	槲皮素-3-O-半乳糖苷 (金丝桃苷)*	Flavonoids	黄酮	Flavonols	黄酮醇	482-36-0	A	12527000	15539000	13221000	31389000	32299000	33912000	27413000	33929000	20264000	104010	96110	71845	133380	75477	46608	292910	316870	562320	19247000	24769000	24241000	26000000	C10073	--
mws0091	463.09	300.03	464.095	C21H20O12	[M-H]-	Quercetin-3-O-glucoside(Isoquercitrin)*	槲皮素-3-O-葡萄糖苷(异槲皮苷)*	Flavonoids	黄酮	Flavonols	黄酮醇	482-35-9	A	8499500	10667000	8324500	23268000	23616000	25968000	19708000	22334000	12385000	63254	49078	28206	80399	37583	27853	151010	151530	272870	14683000	18031000	16620000	14563000	C05623	ko00944,ko01100,ko01110
mws0856	463.09	301	464.095	C21H20O12	[M-H]-	Spiraeoside*	绣线菊苷*	Flavonoids	黄酮	Flavonols	黄酮醇	20229-56-5	A	8421300	10803000	7398500	23195000	22411000	24058000	19002000	21181000	11634000	86230	65496	55759	95303	42285	31227	188250	165140	390580	13481000	15663000	16236000	15723000	--	--
Lmdp003286	465.1	303.06	464.095	C21H20O12	[M+H]+	isohyperoside*	异金丝桃苷*	Flavonoids	黄酮	Flavonols	黄酮醇	35589-21-0	A	11174000	17388000	11032000	37051000	35759000	40817000	21565000	26516000	15718000	89944	56784	50060	68218	44843	28105	133050	168520	326380	18457000	17870000	21717000	20101000	--	--
Lmzp002365	465.14	303.09	464.131	C22H24O11	[M+H]+	Hesperetin-7-O-glucoside	橙皮素 7-O-葡萄糖苷	Flavonoids	黄酮	Flavonoid	黄酮	31712-49-9	B	70194	100660	78187	225040	358950	463540	215780	217020	166090	300360	9	9	9	36650	258820	6473.2	14614	310880	138460	175720	147590	162180	C16422	ko00941
pme1398	465.1	303.05	465.103	C21H21O12+	[M]+	Delphinidin-3-O-glucoside (Mirtillin)	飞燕草素 3-O-葡萄糖苷	Flavonoids	黄酮	Anthocyanins	花青素	50986-17-9	B	17754	26731	32877	46508	48225	9	47985	100710	204880	57423	9	9	9	9	9	9	9	9	44361	44593	31148	37950	C12138	ko00942
Lmhp009464	466.29	325.27	465.286	C22H44NO7P	[M+H]+	LysoPE 17:1(2n isomer)	溶血磷脂酰乙醇胺 17:1(2n异构)	Lipids	脂质	LPE	溶血磷脂酰乙醇胺	-	B	7164.6	5736.2	8551	6181.3	13953	5412.8	7144.2	9206.1	10568	84470	83081	42358	951150	1078800	889180	55703	54793	42387	244930	266030	299260	285390	--	--
pmd0130	468.31	184.07	467.301	C22H46NO7P	[M+H]+	LysoPC 14:0(2n isomer)	溶血磷脂酰胆碱 14:0(2n异构)	Lipids	脂质	LPC	溶血磷脂酰胆碱	-	A	6420.8	5845.8	4941.4	5451.9	6859.9	6954.2	7004.6	5810.4	5511.1	79902	84270	63488	373130	403700	370400	115630	105390	70863	54901	75976	85487	89973	--	--
pmn001703	469.33	433.31	470.34	C30H46O4	[M-H]-	Hyptadienic acid	山香二烯酸	Terpenoids	萜类	Triterpene	三萜	128397-09-1	B	261.7	379.13	178.97	177.36	181.74	74.34	451.2	414.77	55.75	99.93	367.73	167.96	257.51	168.06	392.69	676.95	149.88	298.31	93.73	75.44	84.44	103.91	--	--
pmn001704	469.33	423.33	470.34	C30H46O4	[M-H]-	2,3-Dihydroxy 5(6),12(13)diene ursolic acid	2,3-二羟基5(6),12(13)-二烯熊果酸	Terpenoids	萜类	Triterpene	三萜	-	B	9	9	9	9	9	9	9	9	9	786.91	596.72	1234.4	2354.6	1346.4	7398.4	1284.1	954.77	1441.6	3875.6	3468.3	3175.5	3439.7	--	--
Hmbn005207	471.35	471.35	472.355	C30H48O4	[M-H]-	Hederagenin	常春藤苷元	Others	其它类	Others	其它	465-99-6	B	530740	532020	440740	1110000	379080	167270	269590	194760	185760	255550	326020	506720	282890	213640	1122900	2025200	1434100	2680000	831600	794220	823190	759040	--	--
pmn001705	471.35	471.35	472.355	C30H48O4	[M-H]-	3,24-Dihydroxy-17,21-semiacetal-12(13)oleanolic fruit	3,24-二羟基-17,21-半缩醛基-12(13)齐墩果	Terpenoids	萜类	Triterpene	三萜	-	A	464200	563920	507990	981940	344000	218130	322050	233660	246040	277660	375550	489270	370400	220460	1195400	2006800	1429200	2481300	833240	648970	808750	759800	--	--
pmn001427	471.35	471.24	472.355	C30H48O4	[M-H]-	Jujubogenin	酸枣仁皂苷元	Terpenoids	萜类	Triterpene Saponin	三萜皂苷	54815-36-0	B	523700	499710	450460	1150600	380580	156580	276010	190270	200780	232050	325780	483010	369870	171540	1100200	2019200	1361400	2620700	802290	782050	817620	778010	--	--
pmb1912	474.17	327	473.166	C20H23N7O7	[M+H]+	10-Formyl-THF	10-甲酰四氢叶酸	Alkaloids	生物碱	Alkaloids	生物碱	2800-34-2	B	236500	245950	269810	146580	190110	73010	76840	74214	130060	381900	379890	310570	229840	195400	293250	163460	187560	222000	171550	219160	204800	230100	C00234	ko00670,ko00970,ko01100,ko01200
pmn001523	473.04	169	474.043	C21H14O13	[M-H]-	1,3-Trigallic acid	1,3-三角酸	Phenolic acids	酚酸类	Phenolic acids	酚酸类	-	B	3035.9	4496.3	6555.9	6682.1	4879.1	9577.4	6187	7456.9	6262.2	9	9	9	9	9	9	9	9	9	6452.5	4698.6	5082.7	5084.9	--	--
pmn001340	473.11	311.1	474.116	C23H22O11	[M-H]-	Emodin-8-O-(6'-O-acetyl)-glucoside	大黄素-8-O-(6'-O-乙酰基)-葡萄糖	Quinones	醌类	Anthraquinone	蒽醌	-	B	22778	16769	20574	32279	28447	39471	14990	14389	19053	9	5882.6	7075.4	5827.4	7310.5	9	9	9	9	13882	15306	15540	17558	--	--
Lmhp008589	476.28	335.26	475.27	C23H42NO7P	[M+H]+	LysoPE 18:3	溶血磷脂酰乙醇胺 18:3	Lipids	脂质	LPE	溶血磷脂酰乙醇胺	-	B	7389700	5670000	8023800	2805100	2900200	2526700	3075000	2674700	2714600	11086000	11854000	5855400	43885000	45785000	38572000	9808500	8929400	4722100	17701000	18667000	19361000	19796000	--	--
pmn001641	475.09	300	476.095	C22H20O12	[M-H]-	Kaempferide-3-O-glucuronide	山奈素-3-O-葡萄糖醛酸	Flavonoids	黄酮	Flavonols	黄酮醇	-	A	129470	161480	110340	580110	425790	740830	461080	467900	288590	9	9	9	294.67	912.73	589.64	902.49	2413.5	881.43	192160	209020	195300	203460	--	--
pmp001181	478.19	162.1	477.179	C27H27NO7	[M+H]+	3-{(2,3-Trans)-2-(4-hydroxy-3-methoxyphenyl)-3-hydroxymethyl-2,3-dihydrobenzo[b][1,4]dioxin-6-yl}-N-(4-hydroxyphenethyl)acrylamide	3-(2,3-反式)-2-(4-羟基-3-甲氧基苯基)-3-羟基甲基-2,3-二氢苯并[b][1,4]二恶英-6-基-n-(4-羟基苯乙基)丙烯酰胺	Alkaloids	生物碱	Alkaloids	生物碱	-	B	2556.5	2491.3	9	6273.2	4775	9	6610.9	4242.4	34733	3880.8	9	9	14314	12323	38353	33452	76950	105160	15545	16246	17263	13470	--	--
pmb0874	478.29	337.27	477.286	C23H44NO7P	[M+H]+	LysoPE 18:2	溶血磷脂酰乙醇胺 18:2	Lipids	脂质	LPE	溶血磷脂酰乙醇胺	-	A	581360	428360	553550	245650	230540	306840	426990	357100	330990	2128600	2194500	1296500	7273200	8110500	5488000	1441800	1246700	763560	2777400	3014800	3095100	3100800	--	--
Lmjp003044	479.12	317.06	478.111	C22H22O12	[M+H]+	Isorhamnetin 3-O-Glucoside	异鼠李素 3-O-葡萄糖苷	Flavonoids	黄酮	Flavonols	黄酮醇	5041-82-7	A	1351000	1625200	843320	947670	1586200	1919600	1017100	757680	675460	280060	335990	380270	270680	411650	144400	264960	233670	278540	848740	753280	871260	783610	--	--
pmb0856	480.31	339.29	479.301	C23H46NO7P	[M+H]+	LysoPE 18:1	溶血磷脂酰乙醇胺 18:1	Lipids	脂质	LPE	溶血磷脂酰乙醇胺	89576-29-4	A	765760	653020	727520	447400	403160	594910	563750	481730	464470	1360900	1546700	982470	7980500	8956400	5657200	1369500	1262400	822470	2013700	2238200	2387200	2309900	--	--
pmb2260	480.31	184.07	479.301	C23H46NO7P	[M+H]+	LysoPC 15:1	溶血磷脂酰胆碱 15:1	Lipids	脂质	LPC	溶血磷脂酰胆碱	-	B	64226	43662	57222	31311	38471	39937	29339	23607	30369	512710	429510	496830	402850	364720	550930	370040	362710	277940	214740	224240	247880	255470	--	--
Hmln001933	479.08	316.02	480.09	C21H20O13	[M-H]-	Myricetin-3-O-galactoside	杨梅素-3-O-半乳糖苷	Flavonoids	黄酮	Flavonols	黄酮醇	15648-86-9	A	5810.3	7813	7509.3	18109	15200	11268	8040.9	8745.6	7998.6	4222.1	4874.6	4111.6	15021	12453	7609.4	11411	13128	12646	7477.9	16254	8032.4	16795	--	--
pmb0883	482.32	341.31	481.317	C23H48NO7P	[M+H]+	LysoPE 18:0	溶血磷脂酰乙醇胺 18:0	Lipids	脂质	LPE	溶血磷脂酰乙醇胺	69747-55-3	B	111210	96131	90951	30927	22989	40304	22711	31477	43106	221300	209520	189910	389570	281000	230380	86134	77978	49411	93964	72326	65449	60061	--	--
pmb2319	482.32	184.07	481.317	C23H48NO7P	[M+H]+	LysoPC 15:0	溶血磷脂酰胆碱 15:0	Lipids	脂质	LPC	溶血磷脂酰胆碱	-	A	86092	74086	76617	80522	103280	69501	75132	64308	80211	1140600	958490	1304900	500140	440620	707620	915620	862360	995750	420910	457920	472270	461550	--	--
Hmyn007081	481.25	245.04	482.262	C22H43O9P	[M-H]-	LysoPG(16:1)	溶血磷脂酰甘油(16:1)	Lipids	脂质	Glycerol ester	甘油酯	-	B	2770.3	8701.6	8664.9	6494.4	2856.8	3516.5	3544.9	3960.4	4143.6	3921.4	1961.6	1388.3	19041	16809	21867	2552.2	1042.7	1173.2	4179.9	3928.2	4411.6	4250.4	--	--
Hmyn007168	483.27	255.23	484.278	C22H45O9P	[M-H]-	LysoPG(16:0)	溶血磷脂酰甘油(16:0)	Lipids	脂质	Glycerol ester	甘油酯	-	A	323400	97546	89500	82580	56326	52710	377590	75952	61855	45774	361010	384660	335470	1211100	1182900	1279800	479210	419310	7857.9	8462	12314	16653	--	--
pmp001089	487.2	161.1	486.189	C26H30O9	[M+H]+	Rutaevin	吴茱萸苦素	Others	其它类	Others	其它	33237-37-5	B	20261	20371	20316	15058	26370	14554	9284.5	6901.6	12962	16237	23482	27836	19643	19073	6388.8	22148	16508	17919	14679	20623	17789	16406	--	--
pmn001707	485.33	485.33	486.335	C30H46O5	[M-H]-	Quillaic acid	皂皮酸	Phenolic acids	酚酸类	Phenolic acids	酚酸类	631-01-6	A	90102	87626	79350	89250	159090	9	43747	50355	69112	431580	453730	409150	498780	350360	221550	619920	436200	527210	309300	321180	289290	365810	C08972	--
Lmhp007595	488.28	184.07	487.27	C24H42NO7P	[M+H]+	LysoPC 16:4	溶血磷脂酰胆碱 16:4	Lipids	脂质	LPC	溶血磷脂酰胆碱	-	B	9	9	9	9	9	9	9	9	9	24923	53521	5708.6	4395.5	7455.2	11093	12795	22421	14822	6990.3	6414.3	8705.8	8072	--	--
Zmhn003565	489.1	285.04	490.111	C23H22O12	[M-H]-	Kaempferol-3-O-(6''-acetyl)-glucoside	山奈酚-3-O-(6''-O-乙酰)-葡萄糖苷	Flavonoids	黄酮	Flavonols	黄酮醇	-	A	4995700	10487000	6508700	15715000	16585000	18122000	10112000	9587600	9720200	9668.3	14463	18211	32435	11983	6214.9	69487	83834	116390	5816100	9407400	9502800	6731600	--	--
pmb0863	492.31	184.07	491.301	C24H46NO7P	[M+H]+	LysoPC 16:2	溶血磷脂酰胆碱 16:2	Lipids	脂质	LPC	溶血磷脂酰胆碱	-	A	54953	34445	37642	20270	24924	20604	34271	26954	23278	621330	741960	273710	5866500	6134300	3564600	424590	348540	161150	729550	871990	981490	1049500	--	--
pme0443	493.13	331.08	493.135	C23H25O12+	[M]+	Malvidin-3-O-galactoside (Primulin)	锦葵色素 3-O-半乳糖苷	Flavonoids	黄酮	Anthocyanins	花青素	30113-37-2	B	9	9	9	9	9	9	9	9	9	150030	118720	103390	44357	52182	9	9	8302.9	9	27434	24368	30184	26246	--	--
pmb0790	494.19	332.5	493.18	C20H31NO13	[M+H]+	Pyridoxine di-O-glucoside	吡哆醇 O-二葡萄糖苷	Others	其它类	Vitamin	维生素	-	B	11990	14098	12630	9	9	9	9	9	191.13	177320	161620	159020	46019	36073	51559	22745	24498	24720	40312	56680	52160	60005	--	--
Lmhp008833	494.32	184.07	493.317	C24H48NO7P	[M+H]+	LysoPC 16:1	溶血磷脂酰胆碱 16:1	Lipids	脂质	LPC	溶血磷脂酰胆碱	-	A	453500	391400	371160	245170	368230	234200	333950	231670	234200	3357300	4204500	1762300	31506000	29156000	22873000	4832100	3828800	2101400	7032000	7547200	7940500	8357500	--	--
pmb0855	496.34	184.07	495.332	C24H50NO7P	[M+H]+	LysoPC 16:0	溶血磷脂酰胆碱 16:0	Lipids	脂质	LPC	溶血磷脂酰胆碱	17364-16-8	A	4311800	3151300	3870300	3377600	3742900	3890700	4767100	3771700	4136100	27480000	25939000	25510000	45548000	41994000	46620000	29896000	27944000	23612000	21131000	21453000	22849000	23340000	--	--
Lmhp009349	502.29	361.27	501.286	C25H44NO7P	[M+H]+	LysoPE 20:4	溶血磷脂酰乙醇胺 20:4	Lipids	脂质	LPE	溶血磷脂酰乙醇胺	-	B	3340.7	1551.4	3100	1802.3	2229	1829.8	2830.3	3104.7	1442.1	25920	30872	24273	52175	69419	64227	8032.4	6974	9	36136	37421	35254	41238	--	--
mad2394	501.1	337.05	502.111	C24H22O12	[M-H]-	Sinapoyl-p-coumaroyltartaric acid	芥子酰对香豆酰酒石酸	Phenolic acids	酚酸类	Phenolic acids	酚酸类	-	B	812970	821880	678780	1002900	890660	1326600	619280	583760	610600	122970	112220	126300	41822	40138	9	32691	17561	16821	485460	559160	538650	685910	--	--
Lmhn003799	501.1	307.05	502.111	C24H22O12	[M-H]-	Diferuloyltartaric acid	二阿魏酰酒石酸	Phenolic acids	酚酸类	Phenolic acids	酚酸类	-	B	2666.8	1463.7	1997.9	2862.4	6910.8	6510.7	4985.6	6916.7	5060.5	13318	6790.4	8714.5	31249	27408	20348	20673	16355	18545	9118.6	11636	10634	8262.8	--	--
Lmhp009802	504.31	363.29	503.301	C25H46NO7P	[M+H]+	LysoPE 20:3	溶血磷脂酰乙醇胺 20:3	Lipids	脂质	LPE	溶血磷脂酰乙醇胺	-	B	4500.7	3742	5183.3	2481.5	3046.7	1658	2242.2	2449.6	2116.3	28022	34211	15323	123000	134060	114610	13189	14069	10456	34165	36331	36795	36617	--	--
pme0500	503.16	323	504.169	C18H32O16	[M-H]-	D-(+)-Melezitose	D(+)-松三糖	Others	其它类	Saccharides and Alcohols	糖及醇类	597-12-6	B	16226	9979.1	7069.1	8632.4	7837	7932.3	1641.1	2713.6	3284.3	2824.1	3684.2	2812.4	17161	28563	32500	9910.8	11288	9630.9	26029	27766	30832	34043	--	--
Lmhp008718	506.32	184.07	505.317	C25H48NO7P	[M+H]+	LysoPC 17:2	溶血磷脂酰胆碱 17:2	Lipids	脂质	LPC	溶血磷脂酰胆碱	-	B	78468	80103	62918	58719	107090	86423	71991	56116	70292	2068200	2073300	695100	8871800	8218600	5428100	1356600	982070	537050	1497700	1667500	1783100	1811400	--	--
Lmhp010514	506.32	365.31	505.317	C25H48NO7P	[M+H]+	LysoPE 20:2	溶血磷脂酰乙醇胺 20:2	Lipids	脂质	LPE	溶血磷脂酰乙醇胺	-	B	8532.8	8153.8	9378.5	7234.4	7939.8	9791	10217	7638.8	8416.7	78419	97328	64543	311010	366800	214280	46977	39681	22670	99008	115870	121500	123510	--	--
Hmln002199	505.1	300.03	506.107	C23H22O13	[M-H]-	Quercetin-3-O-(6''-O-acetyl)-galactoside	槲皮素-3-O-(6''-O-乙酰)-半乳糖苷	Flavonoids	黄酮	Flavonols	黄酮醇	-	A	13990000	13532000	13497000	31714000	30707000	43510000	37227000	35920000	26158000	188640	80502	77767	397060	132380	87732	466420	531310	915500	22028000	23831000	21607000	29807000	--	--
mad2071	505.11	277.04	506.121	C27H22O10	[M-H]-	Resveratrol-3-O-p-coumaroyltartaric acid	白藜芦醇-3-O-P-香豆蔻酸	Others	其它类	Stilbene	茋类	-	B	27510	30561	27445	38480	66957	19204	29850	23850	45575	129410	100460	98014	141180	112150	37355	132130	122640	96802	54694	51462	44847	46458	--	--
pmb0803	508.18	152.4	507.174	C24H29NO11	[M+H]+	Pyridoxine O-feruloyl glucoside	吡哆醇 O-阿魏酰葡萄糖苷	Others	其它类	Vitamin	维生素	-	B	30579	52341	46666	27283	53772	68651	25679	52889	48406	223940	231140	187940	113500	68642	78820	81500	93052	92972	66796	92614	93205	99882	--	--
Lmhp009590	508.34	184.07	507.332	C25H50NO7P	[M+H]+	LysoPC 17:1	溶血磷脂酰胆碱 17:1	Lipids	脂质	LPC	溶血磷脂酰胆碱	-	B	59315	57597	50472	70761	126920	77540	32572	37361	48925	838340	872730	376250	3329800	3026800	2606100	590660	515800	310800	726480	809650	854230	852730	--	--
pmb2406	510.36	184.07	509.348	C25H52NO7P	[M+H]+	LysoPC 17:0	溶血磷脂酰胆碱 17:0	Lipids	脂质	LPC	溶血磷脂酰胆碱	50930-23-9	A	331500	343210	335870	227840	279180	272010	257760	218240	338780	2357800	2352900	1979900	3349100	3004600	2943100	2082900	1910900	1794100	1300900	1225000	1220800	1208100	--	--
Lmhp009526	515.32	261.22	514.314	C27H46O9	[M+H]+	2-γ-Linolenoyl-glycerol-glucoside*	2-γ-亚麻酸甘油酯-葡萄糖苷*	Lipids	脂质	Glycerol ester	甘油酯	-	B	72280	75408	38013	12079	10844	11281	37410	21810	11248	9137.8	13988	7729	25406	13030	7915.8	1905.6	4812.9	7448	22021	17801	22103	18139	--	--
Lmhp009773	515.32	261.22	514.314	C27H46O9	[M+H]+	1-α-Linolenoyl-glycerol-glucoside*	1-α-亚麻酸甘油酯-葡萄糖苷*	Lipids	脂质	Glycerol ester	甘油酯	-	B	26718	19989	21753	10708	5265.4	9883	22946	9696.3	8550.6	18656	27884	17093	28740	24797	20815	17397	26543	52467	24452	22797	16194	16184	--	--
Hmqp006235	516.3	184.07	515.297	C21H46N3O9P	[M+H]+	LysoPC 18:4	溶血磷脂酰胆碱 18:4	Lipids	脂质	LPC	溶血磷脂酰胆碱	-	B	9	9	9	9	9	9	9	9	9	116370	208200	46458	603150	588850	478730	184460	162360	146820	117280	134790	144980	143330	--	--
mws1584	515.12	191	516.127	C25H24O12	[M-H]-	Cynarin*	1,3-O-二咖啡酰奎宁酸*	Phenolic acids	酚酸类	Phenolic acids	酚酸类	30964-13-7	B	284190	259010	163560	985660	339020	418910	322550	269080	205720	9	9	9	9	9	9	9	9	9	208170	182790	221290	243580	C10445	--
pmf0424	517.13	163.1	516.127	C25H24O12	[M+H]+	Isochlorogenic acid B*	异绿原酸 B*	Phenolic acids	酚酸类	Phenolic acids	酚酸类	14534-61-3	A	351210	289580	330810	327910	267250	196830	254860	335230	264590	105330	124510	119840	106060	9	9	94181	63747	76159	312350	282670	365720	274450	C10468	--
pmn001384	515.12	353.09	516.127	C25H24O12	[M-H]-	Isochlorogenic acid C*	异绿原酸 C*	Phenolic acids	酚酸类	Phenolic acids	酚酸类	57378-72-0	B	705320	831590	751220	703900	695920	573280	773930	609360	994720	260490	312040	479000	213170	112550	2728.9	317070	186720	244270	679100	788470	714440	938730	--	--
pmn001382	515.12	353.09	516.127	C25H24O12	[M-H]-	Isochlorogenic acid A*	异绿原酸 A*	Phenolic acids	酚酸类	Phenolic acids	酚酸类	2450-53-5	B	675370	619660	559550	580340	728180	427590	643510	775970	926830	325160	546250	369100	150320	104280	9	240660	165280	218550	779030	860080	621720	972710	--	--
pmp001279	518.32	459.25	517.313	C21H48N3O9P	[M+H]+	Bis(N,N-diethylethanaminium)-2-acetamido-1,5-anhydro-2-deoxy-1-[-hydroxy(phosphonato)methyl]-D-glucitol	双(N,N-二乙基乙胺基)-2-乙酰氨基-1,5-无水-2-脱氧-1-[-羟基(磷酸)甲基]-D-葡萄糖醇	Alkaloids	生物碱	Alkaloids	生物碱	-	A	1743700	1292100	1562100	1297300	1083800	1391200	2243600	2212700	2001600	9674600	8818000	7430400	12404000	12815000	12543000	8657500	8910500	8763200	6632700	7304700	7902100	7591300	--	--
pmb0865	518.32	184.07	517.317	C26H48NO7P	[M+H]+	LysoPC 18:3	溶血磷脂酰胆碱 18:3	Lipids	脂质	LPC	溶血磷脂酰胆碱	-	A	373850	295320	345670	119900	150460	128450	173530	124360	136300	1052200	1095700	453330	4526100	4158300	3793900	945670	851170	461930	1398500	1524800	1534000	1612200	--	--
pmp000702	536.19	195.06	518.137	C22H30O14	[M+NH4]+	3'-O-D-glucosylgentiopicroside	3'-O-D-葡萄糖酰龙胆苦苷	Terpenoids	萜类	Sesquiterpenoids	倍半萜	-	B	25292	33977	33646	14188	25517	20158	17215	13151	28200	119830	86246	90598	218770	141220	142130	57460	35756	51967	53912	48380	62363	69399	--	--
Lmyp004259	519.15	163.04	518.142	C25H26O12	[M+H]+	Tungtungmadic acid	Tungtungmadic acid	Phenolic acids	酚酸类	Phenolic acids	酚酸类	-	A	2929600	2925600	2754900	1601600	1622200	1658100	2030300	1372000	2337700	1605400	1730600	1936500	911780	665230	60274	803800	563890	541920	1568400	1979200	2338900	2021400	--	--
pmp001251	520.34	184.07	519.332	C26H50NO7P	[M+H]+	LysoPC 18:2	溶血磷脂酰胆碱 18:2	Lipids	脂质	LPC	溶血磷脂酰胆碱	-	A	734360	556880	560290	301300	307890	366650	541950	444930	376770	3995900	4151400	2370100	10078000	9636900	7971600	4020400	3441700	2402800	4400100	4622800	4870100	4972900	--	--
pmn001644	519.08	300	520.085	C23H20O14	[M-H]-	Quercetin-3-O-(2''-acetyl)-glucuronide	槲皮素-3-O-(2''-O-乙酰基)-葡萄糖醛酸	Flavonoids	黄酮	Flavonols	黄酮醇	-	B	840250	993500	751070	943660	765590	1631200	637130	940180	745580	47882	35541	31657	29684	36704	10851	100930	157320	209200	518310	666880	540630	591350	--	--
Li512111	519.11	315.05	520.122	C24H24O13	[M-H]-	Isorhamnetin-3-O-(6''-acetylglucoside)	异鼠李素-3-O-(6''-乙酰葡萄糖苷)	Flavonoids	黄酮	Flavonols	黄酮醇	-	B	9836300	9729200	6458800	5580300	6640300	10746000	7778400	8188500	6039800	484860	585670	388930	230540	418690	148780	1011200	1404700	1580400	5067200	5150100	4894400	6894800	--	--
Lmhp010190	522.36	184.07	521.348	C26H52NO7P	[M+H]+	LysoPC 18:1	溶血磷脂酰胆碱 18:1	Lipids	脂质	LPC	溶血磷脂酰胆碱	-	A	13581000	11863000	12576000	6243000	7274400	9271300	7414300	5470700	5780100	38963000	43256000	23867000	9	9	9	43171000	36078000	21773000	51595000	53749000	55067000	55501000	--	--
mws0126	524.37	184.07	523.364	C26H54NO7P	[M+H]+	LysoPC 18:0	溶血磷脂酰胆碱 18:0	Lipids	脂质	LPC	溶血磷脂酰胆碱	19420-57-6	A	4168800	4657200	3307200	1480000	1316400	1412300	1848000	1529100	2070900	4455600	3963200	3762600	11645000	11231000	9687600	3885300	3295900	2100200	3648500	3421400	3447900	3357600	--	--
Lmjp003822	531.15	177.06	530.142	C26H26O12	[M+H]+	3,5-Dicaffeoylquinic Acid Methyl Ester	3,5-O-双咖啡酰奎宁酸甲酯	Others	其它类	Others	其它	159934-13-1	B	5157600	6127800	4446300	3462100	3332700	4835400	2306800	2851200	2948900	10954000	10497000	9248100	4139300	6224600	1245100	1567400	2579900	2352700	4540800	4811900	4625700	5158400	--	--
Lmhn003801	531.12	337.06	532.122	C25H24O13	[M-H]-	feruloylsinapoyltartaric acid	阿魏酰芥子酰酒石酸	Phenolic acids	酚酸类	Phenolic acids	酚酸类	-	B	2041900	2598400	1773400	1242300	1915000	1557200	1316700	1234100	1657800	2526000	2518300	1887900	2588800	2192400	1015200	1875500	2439400	2297600	1915700	1989300	1951100	2231000	--	--
Lmhp007840	534.36	184.07	533.348	C27H52NO7P	[M+H]+	LysoPC 19:2	溶血磷脂酰胆碱 19:2	Lipids	脂质	LPC	溶血磷脂酰胆碱	-	B	43937	34023	39349	37680	32477	35475	70445	38502	42006	1125000	1040700	542560	9535300	7648000	12525000	916570	810250	517920	1895900	2004400	2098600	2414300	--	--
pmp000587	535.11	449.1	534.101	C24H22O14	[M+H]+	Luteolin-7-O-(6'-O-malonyl)-glucoside*	木犀草素-7-O-(6''-O-丙二酰)-葡萄糖苷*	Flavonoids	黄酮	Flavonoid	黄酮	-	A	43556	58919	49484	101530	92868	94438	62717	58905	50230	9	9	9	9	9	9	9	9	9	52172	47634	40934	57877	--	--
Hmln002402	533.1	489.11	534.101	C24H22O14	[M-H]-	Kaempferol-3-O-(6''-malonyl)-galactoside*	山奈酚-3-O-(6''-丙二酰)-半乳糖苷*	Flavonoids	黄酮	Flavonols	黄酮醇	-	A	6938600	7062600	6703100	13096000	13273000	16684000	10388000	9871700	8456600	13375	9842	12327	43198	13121	10070	74873	70901	149660	6167100	7020600	6975700	7439100	--	--
Hmln002483	533.1	489.11	534.101	C24H22O14	[M-H]-	Kaempferol-3-O-(6''-malonyl)-glucoside*	山奈酚-3-O-(6''-丙二酰)-葡萄糖苷*	Flavonoids	黄酮	Flavonols	黄酮醇	-	A	9850200	11016000	10073000	18393000	17338000	21043000	15011000	13025000	12290000	24501	23004	18206	63498	19701	7742.7	113840	132950	205940	9351200	9764700	10398000	10536000	--	--
Lmmp003817	535.11	287.05	534.101	C24H22014	[M+H]+	Kaempferol-3-O-(6''-malonylglucoside)	山奈酚-3-O-(6''-丙二酰葡萄糖苷)	Flavonoids	黄酮	Flavonols	黄酮醇	-	B	963830	1097700	1008600	1961100	1874600	2618100	1313900	1107600	1041100	9	9	9	9	9	9	9357.8	10732	14762	1062200	905950	939510	893630	--	--
Lmhp010908	536.37	184.07	535.364	C27H54NO7P	[M+H]+	LysoPC 19:1	溶血磷脂酰胆碱 19:1	Lipids	脂质	LPC	溶血磷脂酰胆碱	-	B	16727	18127	16107	24288	35608	36698	14750	18164	21521	477450	551270	279380	2262800	2267600	1925500	627850	645490	531450	516930	517590	544080	593010	--	--
pmb2228	538.39	184.07	537.379	C27H56NO7P	[M+H]+	LysoPC 19:0	溶血磷脂酰胆碱 19:0	Lipids	脂质	LPC	溶血磷脂酰胆碱	108273-88-7	B	7222.1	7652.4	9887.2	7793.7	6144.3	8057	8620.7	5898.1	6481.6	70019	73192	43554	472380	401630	752180	65814	49479	35209	104050	128160	118610	120080	--	--
Lmhp008742	542.32	184.07	541.317	C28H48NO7P	[M+H]+	LysoPC 20:5	溶血磷脂酰胆碱 20:5	Lipids	脂质	LPC	溶血磷脂酰胆碱	162440-04-2	B	9	9	9	9	9	9	9	9	9	60852	84003	34113	745580	703180	523180	41496	39715	58467	116050	130070	151800	145250	--	--
pmc0960	544.34	184.07	543.332	C28H50NO7P	[M+H]+	LysoPC 20:4	溶血磷脂酰胆碱 20:4	Lipids	脂质	LPC	溶血磷脂酰胆碱	-	B	9	9	9	9	4995.9	9	9	9	9	444680	483500	251130	2035300	1689600	1899500	66386	42617	46203	409350	450720	498370	523640	--	--
pmp001282	544.34	485.27	543.333	C28H50NO7P	[M+H]+	Propyl2-(trimethylammonio)ethyl phosphate	磷酸丙二(三甲铵)乙酯	Others	其它类	Others	其它	-	A	85274	83188	95180	84262	96809	107650	110690	98103	122100	220250	308000	305530	445500	453410	555950	169560	97980	157570	404030	453560	487540	483550	--	--
pmb3059	543.1	191.2	544.128	C19H28O18	[M-H]-	Quinic acid O-di-glucuronic acid	奎宁酸 O-二葡萄糖醛酸	Others	其它类	Others	其它	-	B	2704.6	2425.6	758.08	3413.8	3494.8	1889.2	2302.6	1365.5	1955	19525	13322	10759	12802	12033	5660.8	5135.1	4362.5	2733.7	4765.5	8278.2	9691.3	8529.6	--	--
Lmhp009890	546.36	184.07	545.348	C28H52NO7P	[M+H]+	LysoPC 20:3	溶血磷脂酰胆碱 20:3	Lipids	脂质	LPC	溶血磷脂酰胆碱	-	B	30511	23232	26881	16804	13924	18902	20753	16057	18524	572570	616210	277320	3856200	3378500	2921000	346700	294720	165410	515540	589400	643250	681640	--	--
pmd0147	548.37	184.07	547.364	C28H54NO7P	[M+H]+	LysoPC 20:2	溶血磷脂酰胆碱 20:2	Lipids	脂质	LPC	溶血磷脂酰胆碱	-	B	260090	152170	209160	139900	117320	223660	221540	205800	187730	1507800	1650800	1283800	2800700	2771400	2786400	1412500	1280300	751320	1005400	998550	975560	1002900	--	--
pmb0608	549.12	301.4	548.117	C25H24O14	[M+H]+	Chrysoeriol-7-O-(6'-malonylglucoside)	金圣草黄素-7-O-(6'-丙二酰葡萄糖苷)	Flavonoids	黄酮	Flavonoid	黄酮	-	A	86621	105340	97344	166470	204320	289550	162240	117430	110840	9	9	9	9	9	9	9	9	9	93257	85893	88731	92828	--	--
pmn001672	547.17	223.1	548.174	C23H32O15	[M-H]-	β-D-Furanofructosyl-α-D-(3-mustard acyl)glucoside	β-D-呋喃果糖基-α-D-(3-芥子酰基)葡萄糖苷	Phenolic acids	酚酸类	Phenolic acids	酚酸类	-	B	11436	7923.3	10342	9	9	9	9	9	1309.2	31254	23135	29480	10112	8095.3	11109	7072.2	11887	11363	13405	8427.7	6332	7364.2	--	--
Lmhp011549	550.39	184.07	549.379	C28H56NO7P	[M+H]+	LysoPC 20:1	溶血磷脂酰胆碱 20:1	Lipids	脂质	LPC	溶血磷脂酰胆碱	-	B	134330	111130	112970	115720	127120	155640	120010	96852	106440	937230	904710	520030	9506500	7873500	6192700	1638900	1332300	751070	1668300	1952300	2025100	2052400	--	--
Hmln002189	549.09	505.11	550.096	C24H22O15	[M-H]-	Quercetin-3-O-(6''-O-malonyl)-galactoside*	槲皮素-3-O-(6''-O-丙二酰)-半乳糖苷*	Flavonoids	黄酮	Flavonols	黄酮醇	-	A	29090000	35162000	30840000	65093000	71449000	77281000	65379000	70156000	50687000	341090	167960	151610	694900	298810	192530	857560	1377800	2043500	41965000	49222000	49256000	48740000	--	--
pmp000589	551.1	303.05	550.096	C24H22O15	[M+H]+	Quercetin-7-O-(6'-O-malonyl)-glucoside*	槲皮素-7-O-(6''-O-丙二酰)-葡萄糖苷*	Flavonoids	黄酮	Flavonols	黄酮醇	-	A	1239800	1444200	1324800	3319700	3765700	5422500	2634500	3365400	2133500	7548.6	9	9	9	9	9	9	9	9	1830000	1648000	1761200	2027200	--	--
mws1138	551.15	303.04	550.143	C24H26N2O13	[M+H]+	Betanin	甜菜苷	Alkaloids	生物碱	Alkaloids	生物碱	7659-95-2	A	6373900	6947000	5850700	11884000	13284000	15170000	10103000	11013000	8391900	29975	8427.2	17387	30545	15930	5111.8	39612	59321	80356	8149200	8364100	7781900	7796000	--	--
pmd0142	552.4	184.07	551.395	C28H58NO7P	[M+H]+	LysoPC 20:0	溶血磷脂酰胆碱 20:0	Lipids	脂质	LPC	溶血磷脂酰胆碱	-	B	9	9	9	5954.8	9	9	4925.6	5179.8	3802.6	3530	7869.9	8674.2	16307	9	123650	43456	50552	76119	13651	17718	19947	20217	--	--
Rfmb25702	561.2	357.13	562.205	C28H34O12	[M-H]-	Pinoresinol-acetylglucose	松脂醇-乙酰葡萄糖	Lignans and Coumarins	木脂素和香豆素	Lignans	木脂素	-	A	868290	1157300	698780	1267800	960740	2317600	2043000	3128600	2131000	89780	78868	68762	285500	222200	334470	569270	535950	348720	1103000	1089700	1327700	1311400	--	--
Li512112	563.1	519.11	564.112	C25H24O15	[M-H]-	Isorhamnetin-hexose-malonate	异鼠李素-葡萄糖苷丙二酸	Flavonoids	黄酮	Flavonols	黄酮醇	-	B	2919700	3288100	2278600	2644500	3169400	3813500	3003700	2335000	1933800	187220	191060	184020	111180	116880	57116	386900	518920	636430	1753300	1960100	1943200	1664000	--	--
pmb2922	565.05	323.1	566.055	C15H24N2O17P2	[M-H]-	Uridine 5'-diphospho-D-glucose	尿苷 5'-二磷酸-D-葡萄糖	Nucleotides and derivatives	核苷酸及其衍生物	Nucleotides and derivatives	核苷酸及其衍生物	133-89-1	A	1052400	1148300	1051300	350670	358710	277620	209820	261250	229880	1867300	1814100	1981500	1341400	1069800	1331900	784240	946480	864180	637590	741260	859220	703510	C00029	ko00040,ko00052,ko00053,ko00240,ko00500,ko00520,ko00561,ko00908,ko01100
Lmhp009368	568.34	184.07	567.332	C30H50NO7P	[M+H]+	LysoPC 22:6	溶血磷脂酰胆碱 22:6	Lipids	脂质	LPC	溶血磷脂酰胆碱	-	B	9	9	9	9	9	9	9	9	9	109150	94216	89137	61601	48982	32116	9374.2	8237.3	9996.4	23240	22658	30363	31677	--	--
Lmhp010099	570.36	184.07	569.348	C30H52NO7P	[M+H]+	LysoPC 22:5	溶血磷脂酰胆碱 22:5	Lipids	脂质	LPC	溶血磷脂酰胆碱	-	B	9	9	9	9	9	9	9	9	9	55185	45208	27262	31385	25743	22541	9	9	9	14940	16542	15074	19710	--	--
Rfmb26203	579.21	417.16	580.216	C28H36O13	[M-H]-	Syringaresinol-Hex	丁香树脂酚-葡萄糖苷	Lignans and Coumarins	木脂素和香豆素	Lignans	木脂素	-	B	82547	64361	63511	59810	68892	86044	111510	101600	159720	21874	34467	26491	60428	43911	30155	76631	50728	52451	87008	82037	86936	77117	--	--
pmb2936	591.17	367.2	592.179	C28H32O14	[M-H]-	Disinapoyl hexoside	二芥子酰葡萄糖苷	Phenolic acids	酚酸类	Phenolic acids	酚酸类	-	B	9	9	9	9	9	9	9	9	9	19599	16679	31968	20323	9637.2	9132.5	10701	11561	16780	8187.4	8225.9	9532.5	9136.5	--	--
Lmmp003217	595.14	287.06	594.137	C30H26O13	[M+H]+	Kaempferol-3-O-(6''-O-(E)-p-coumaroyl)glucoside	山奈酚-3-O-(6''-O-(E)-对香豆酰)葡萄糖苷	Flavonoids	黄酮	Flavonols	黄酮醇	-	B	16742	4548.8	2997.9	8340.6	179660	5469.5	2532.5	6893.3	22638	325270	16400	10002	4616.1	28439	237600	3074	7145	241870	43261	50250	53577	61147	--	--
pmp000593	595.17	449.1	594.158	C27H30O15	[M+H]+	Luteolin-7-O-rutinoside*	木犀草素-7-O-芸香糖苷*	Flavonoids	黄酮	Flavonoid	黄酮	3563-98-2	B	34044	32230	36898	27894	24102	17023	16465	19573	32963	9	9	9	9	9	9	9	5636.5	9	13876	29453	22620	24174	--	--
pme0369	593.15	285	594.158	C27H30O15	[M-H]-	Kaempferol-3-O-rutinoside(Nicotiflorin)*	山奈酚-3-O-芸香糖苷(烟花苷)*	Flavonoids	黄酮	Flavonols	黄酮醇	17650-84-9	B	7400.6	9331.3	9001	2578.7	4188.1	1613.8	9983.4	9671.5	13842	5460.5	3175.7	1608.8	5813	8069.9	2915.1	3014.4	5146.2	5183.7	9948.4	9025.1	11906	10949	C21833	ko00944,ko01110
Lmjp002867	595.17	287.05	594.158	C27H30O15	[M+H]+	Kaempferol-3-O-neohesperidoside*	山奈酚-3-O-新橘皮糖苷*	Flavonoids	黄酮	Flavonols	黄酮醇	32602-81-6	B	123090	109520	126840	78700	81996	60308	85683	94815	158060	19232	9	9	9	9	9	14028	12315	12854	103460	78391	82895	68603	--	--
Lmpp003789	595.14	287.06	595.145	C30H27O13+	[M]+	Cyanidin-3-O-(6''-O-p-Coumaroylglucoside)	矢车菊素-3-O-(6''-对香豆酰葡萄糖苷)	Flavonoids	黄酮	Anthocyanins	花青素	-	B	102780	111040	122750	78410	66808	56069	99898	98613	167730	21347	7479.2	4647	12350	12638	12057	9852	10774	16580	117080	72487	88430	72994	C12095	ko00942
Lmjp002596	597.14	303.05	596.138	C26H28O16	[M+H]+	Quercetin-3-O-xylosyl(1→2)-galactoside	槲皮素-3-O-木糖基-(1→2)-半乳糖苷	Flavonoids	黄酮	Flavonols	黄酮醇	-	B	37334	40739	44656	54053	56538	11276	83177	81266	149980	45091	9	9	9	9	9	28050	51002	19555	35770	51551	36387	44879	--	--
pmp001182	597.22	460.1	596.216	C34H32N2O8	[M+H]+	(5-8)-Dihydroxy-1-(3,4-dihydroxyphenyl)-N2,N3-bis(4-hydroxyphenethyl)-1,2-dihydronaphthalene-2,3-dicarboxamide	(5-8)-二羟基-1-(3,4-二羟基苯基)-n2,n3-双(4-羟基苯乙基)-1,2-二氢萘-2,3-二碳酰胺	Alkaloids	生物碱	Alkaloids	生物碱	-	A	4274.5	3229.5	3520.1	3856.7	7047.2	10351	90620	22369	197580	37777	40039	33312	233050	134940	347680	1190400	1680600	3050700	250840	256660	298800	307170	--	--
Lmpp003977	609.16	301.07	609.16	C31H29O13+	[M]+	Peonidin-3-O-(6''-O-p-Coumaroylglucoside)	芍药花素-3-(6''-对香豆酰葡萄糖苷)	Flavonoids	黄酮	Anthocyanins	花青素	-	B	12457	9	9	9	54932	9	9	9	9	217330	9	9	9	21857	70871	9	9	162720	12764	20461	26522	22398	--	--
Hmmp002336	611.16	303.04	610.148	C30H26O14	[M+H]+	Quercetin-O-feruloyl-Pentoside	槲皮素-O-阿魏酰戊糖苷	Flavonoids	黄酮	Flavonols	黄酮醇	-	A	1889600	1764900	2029100	2462400	2382600	3165000	2478000	2210600	2793100	864140	387890	354120	340070	337260	240110	240990	340790	405420	1479800	1589400	1557300	1611700	--	--
mws0059	609.15	301	610.153	C27H30O16	[M-H]-	Quercetin-3-O-rutinoside (Rutin)*	槲皮素-3-O-芸香糖苷 (芦丁)*	Flavonoids	黄酮	Flavonols	黄酮醇	153-18-4	A	437900	406700	490450	619180	806180	862850	773800	784430	637900	248670	92876	94328	91776	88240	91557	63374	105180	132210	372760	476440	395170	393360	C05625	ko00944,ko01100,ko01110
Li512117	611.16	465.1	610.153	C27H30O16	[M+H]+	Quercetin-3-O-neohesperidoside*	槲皮素-3-O-新橙皮糖苷*	Flavonoids	黄酮	Flavonols	黄酮醇	117611-67-3	B	47375	64264	76482	96444	105090	120380	87049	85801	96574	23602	15784	12986	14112	9001.5	13411	6721.2	11711	20856	58730	63206	51556	55106	--	--
pmb0665	611.16	465.1	610.153	C27H30O16	[M+H]+	Luteolin-8-C-glucosyl-O-glucoside	木犀草素-8-C-葡萄糖苷-O-葡萄糖苷	Flavonoids	黄酮	Flavonoid	黄酮	-	B	34361	39367	41362	68013	44639	87711	59938	53448	50547	15649	11268	5072.8	6200.8	7256.2	9	9	9	9	36228	43638	39923	39374	--	--
pmn001583	609.15	300	610.153	C27H30O16	[M-H]-	Quercetin-3-O-robinobioside*	槲皮素-3-O-洋槐糖苷*	Flavonoids	黄酮	Flavonols	黄酮醇	52525-35-6	B	9242.2	14343	10159	16769	18922	12497	15348	15679	11126	39042	43017	44606	4791.3	10147	11226	3965.1	3728.3	5208.9	16622	14223	15375	16150	--	--
pmb0711	611.16	303.1	610.153	C27H30O16	[M+H]+	Quercetin-7-O-rutinoside*	槲皮素 7-O-芸香糖苷*	Flavonoids	黄酮	Flavonols	黄酮醇	147714-62-3	B	2004700	1604900	1953500	2819200	2692200	3452700	2594200	2325700	3103200	870980	378680	384480	339180	346070	284110	263120	343120	484690	1585800	1577400	1567600	1615900	--	--
Lmpp003662	611.14	303.05	611.14	C30H27O14+	[M]+	Delphinidin-3-O-(6''-O-p-Coumaroylglucoside)	飞燕草素-3-O-(6''-对香豆酰葡萄糖苷)	Flavonoids	黄酮	Anthocyanins	花青素	-	B	2087100	1974200	1917000	2316200	2890000	3377700	2521400	2239200	3154400	874510	397640	368640	343140	397580	311340	266310	343270	424590	1689200	1519500	1541500	1531400	C16370	ko00942
pme3256	611.16	303.05	611.161	C27H31O16+	[M]+	Delphinidin-3-O-rutinoside	飞燕草素 3-O-芸香糖苷	Flavonoids	黄酮	Anthocyanins	花青素	15674-58-5	B	7100.2	6627.4	9440.8	14686	15610	2782	11337	23846	29722	10989	9	9	9	9	9	9	9	9	13159	7315.5	7676.8	12928	C16315	ko00942
pmb3264	611.1	306.2	612.152	C20H32N6O12S2	[M-H]-	Oxiglutatione	氧化谷胱甘肽	Amino acids and derivatives	氨基酸及其衍生物	Amino acids and derivatives	氨基酸及其衍生物	27025-41-8	B	37189	23717	27494	44807	33500	42281	31404	41411	45804	91736	68572	96387	38321	30901	28411	59668	57463	65628	34202	47424	54160	60670	C00127	ko00480,ko01100
Lmyp006334	617.37	423.33	616.361	C35H52O9	[M+H]+	Boussingoside A1	藤三七皂苷 A1	Steroids	甾体	Steroidal saponins	甾体皂苷	131117-57-2	A	460480	475070	441520	552330	515630	577420	390630	321410	430570	556090	590820	619290	673370	636550	254760	719470	612720	553730	514530	505820	564160	531140	--	--
pmn001506	617.41	455.4	618.413	C36H58O8	[M-H]-	Oleanolic acid-3-O-glucoside	齐墩果酸-3-O-葡萄糖苷	Terpenoids	萜类	Triterpene Saponin	三萜皂苷	3391-80-8	A	15038	13531	14622	12266	5270.8	2781.8	6066	5667.8	3681.3	11314	15047	26041	7293.7	2946.3	30223	14340	27791	45779	13314	13509	14726	12442	--	--
Rfmb26201	621.22	417.16	622.226	C30H38O14	[M-H]-	Syringaresinol-acetylglucoside	丁香树脂酚-乙酰葡萄糖苷	Lignans and Coumarins	木脂素和香豆素	Lignans	木脂素	-	A	338900	414800	340960	458950	724200	467720	1322300	1330200	2370700	634370	977750	673990	534790	477710	450380	996040	880060	837890	699390	778160	867840	966740	--	--
Hmjp002999	625.17	317.08	624.162	C28H32O16	[M+H]+	Isorhamnetin-3-O-rutinoside (Narcissin)	异鼠李素-3-O-芸香糖苷 (水仙苷)	Flavonoids	黄酮	Flavonoid	黄酮	604-80-8	B	42445	64926	58249	38613	81811	55263	68395	53936	102760	272200	264220	237150	287780	382930	284600	260150	249260	344300	90459	106700	104730	94786	--	--
pmp001187	625.25	460.2	624.247	C36H36N2O8	[M+H]+	1-(Dihydroxyphenyl)-N2,N3-bis(4-hydroxyphenethyl)-(5-8)-dimethoxy-1,2dihydronaphthalene-2,3-dicarboxamide	1-(二羟基苯基)-N 2,N 3-双(4-羟基苯乙基)-(5-8)-二甲氧基-1,2-二氢萘-2,3-二甲酰胺	Alkaloids	生物碱	Alkaloids	生物碱	-	B	147080	231260	150970	163610	147540	210850	69273	41338	392940	1209200	1245100	1289700	3640600	1565400	5136100	1932200	2223900	2090200	1054900	1215700	1274200	1299100	--	--
pmp001254	625.25	488.17	624.247	C36H36N2O8	[M+H]+	Grossamide	大海米酰胺	Alkaloids	生物碱	Alkaloids	生物碱	80510-06-1	B	507260	788010	489970	587250	559760	668240	249960	145290	1355800	5836500	6106200	6041100	21660000	9955600	29445000	10905000	12794000	11816000	5620500	6641700	6868000	7276700	--	--
Lmpp003815	625.16	317.07	625.155	C31H29O14+	[M]+	Petunidin-3-O-(6''-O-p-Coumaroylglucoside)	牵牛花素-3-(6''-对香豆酰葡萄糖苷)	Flavonoids	黄酮	Anthocyanins	花青素	-	B	69588	77420	53961	53887	95091	65914	73667	70917	90156	411570	391520	353780	443220	650050	493020	404260	440600	449460	99499	105040	125250	132970	--	--
pmp001310	627.16	303.1	626.148	C27H30O17	[M+H]+	6-Hydroxykaempferol-3,6-O-Diglucoside*	6-羟基山奈酚-3,6-O-二葡萄糖苷*	Flavonoids	黄酮	Flavonols	黄酮醇	-	A	109390	109980	86000	257230	260300	357760	141760	229110	123650	139410	9	8302	9332.2	9	11471	11962	9	141310	138060	140340	115380	129560	--	--
pmp000596	627.16	465.1	626.148	C27H30O17	[M+H]+	Quercetin-3,7-O-diglucoside	槲皮素-3,7-O-二葡萄糖苷	Flavonoids	黄酮	Flavonols	黄酮醇	6892-74-6	A	51282	43407	33458	63579	54937	79850	56021	57585	35361	9	9	9	9	9	9	9	9	9	35466	28206	29621	32316	--	--
pmp001311	627.16	303.1	626.148	C27H30O17	[M+H]+	6-Hydroxykaempferol-7,6-O-Diglucoside*	6-羟基山奈酚-7,6-O-二葡萄糖苷*	Flavonoids	黄酮	Flavonols	黄酮醇	-	A	526630	589780	516920	1099700	889590	1085600	834710	811970	775200	73763	5016.6	9	9	9	9	10333	15474	13678	698730	631890	650760	719320	--	--
pmn001504	631.39	455.4	632.392	C36H56O9	[M-H]-	Oleanolic acid-3-O-glucuronide	齐墩果酸-3-O-葡萄糖醛酸苷	Terpenoids	萜类	Triterpene Saponin	三萜皂苷	26020-14-4	A	16014	16328	12384	23301	12520	6716.8	11971	11444	10533	215530	213150	226870	280680	263190	419150	402340	435730	495290	224570	232730	241580	231950	C08964	--
Hmyp007792	636.41	495.4	635.414	C32H62NO9P	[M+H]+	PE(oxo-11:0/16:0)	PE(oxo-11:0/16:0)	Lipids	脂质	Glycerol ester	甘油酯	-	B	100360	102810	83671	122550	159390	126800	77771	117180	106130	9	9	9	9	9	9	9	9	9	56768	54297	36928	30883	--	--
Hmcp001578	641.17	479.11	640.163	C28H32O17	[M+H]+	Isorhamnetin-3,7-Di-O-diglucoside	异鼠李素-3,7-O-二葡萄糖苷	Flavonoids	黄酮	Flavonols	黄酮醇	-	B	31996	53383	27103	63341	66886	73333	48081	54535	54626	9	9	9	9	9	9	9	9	9	41059	37512	33191	37298	--	--
Lmyp007202	647.38	453.34	646.372	C36H54O10	[M+H]+	Gypsogenin-3-O-glucuronide	丝石竹皂苷元-3-O-葡萄糖醛酸苷	Steroids	甾体	Steroidal saponins	甾体皂苷	-	A	9	9	9	9	9	9	9	9	9	432370	254080	360780	2846800	2152500	5522900	744220	838910	860720	593720	738740	926230	964760	--	--
pmp001190	655.27	518.2	654.258	C37H38N2O9	[M+H]+	(5-8)-Hydroxy-1-(hydroxylmethoxyphenyl)-N2,N3-bis(4-hydroxyphenethyl)-(5-8)-dimethoxy-1,2-dihydronaphthalene-2,3-dicarboxamide	(5-8)-羟基-1-(羟基甲氧基苯基)-N2,N3-双(4-羟基苯乙基)-(5-8)-二甲氧基-1,2-二氢萘-2,3-二甲酰胺	Alkaloids	生物碱	Alkaloids	生物碱	-	B	72637	137940	80410	29723	26281	26742	17816	10231	99079	525740	640740	736530	1040400	442510	1502500	562060	657560	872890	325000	359930	374220	413750	--	--
pmb0530	664.12	136.2	663.109	C21H27N7O14P2	[M+H]+	Nicotinic acid adenine dinucleotide	烟酸腺嘌呤二核苷酸	Nucleotides and derivatives	核苷酸及其衍生物	Nucleotides and derivatives	核苷酸及其衍生物	53-84-9	A	667610	662580	560400	347080	312600	257400	295990	382020	380850	642020	688450	732290	657760	494850	582790	465030	512910	402750	422170	433750	600040	618870	C00003	ko00190,ko00730,ko00760,ko01100
Lmhp008513	677.37	261.22	676.367	C33H56O14	[M+H]+	2-γ-Linolenoyl-glycerol-diglucoside*	2-γ-亚麻酸甘油酯-二葡萄糖苷*	Lipids	脂质	Glycerol ester	甘油酯	-	A	93589	72814	63642	12954	24038	20254	78818	21658	10612	18187	21705	12339	98697	57683	37176	19744	14785	18712	35116	37759	42237	44442	--	--
Lmhp008744	677.37	261.22	676.367	C33H56O14	[M+H]+	1-α-Linolenoyl-glycerol-diglucoside*	1-α-亚麻酸甘油酯-二葡萄糖苷*	Lipids	脂质	Glycerol ester	甘油酯	-	A	11105	7880.9	6747.4	5815.7	7507.6	7476.8	20133	9022.4	4800.6	14691	15013	17737	33950	28581	23181	30960	37189	56818	14081	14946	15340	16040	--	--
HJN102	677.17	515.14	678.158	C34H30O15	[M-H]-	Tricaffeoylquinic acid	三咖啡酰奎宁酸	Organic acids	有机酸	Organic acids	有机酸	-	B	140450	152580	125700	220200	162670	322670	46282	68314	55953	32504	24117	25769	19250	20823	10248	11791	10425	12947	76224	82547	84690	83511	--	--
Lmgn002250	677.17	191.06	678.18	C31H34O17	[M-H]-	Dicaffeoylquinic acid-glucoside	二咖啡酰基奎宁酸葡萄糖苷	Phenolic acids	酚酸类	Phenolic acids	酚酸类	-	B	787980	747930	665220	513980	595450	458110	577070	559480	625410	2006000	1984200	1913200	1014000	956350	642040	887610	648580	853660	827910	888350	980870	1027400	--	--
pmp001271	679.39	263.24	678.383	C33H58O14	[M+H]+	2,3-Dihydroxypropyl-9,12-octadecadienoate-hexose-hexose	2,3-二羟基丙基-9,12-十八碳二酸酯-己糖-己糖	Lipids	脂质	Free fatty acids	游离脂肪酸	-	B	9	9	9	9	9	9	9	9	9	8482.1	8604.3	7087.7	6455.3	6922.6	6695.7	6358.4	11083	12296	3546.3	4257.5	4659.7	3410.7	--	--
Lmhp009190	679.39	263.24	678.383	C33H58O14	[M+H]+	2-Linoleoylglycerol-diglucoside*	2-亚油酰甘油酯-二葡萄糖苷*	Lipids	脂质	Glycerol ester	甘油酯	-	B	6448.9	5502.2	3295.8	9	9	9	9	9	9	15199	15213	11478	101630	102070	64609	11437	12331	10051	25355	26555	22644	23193	--	--
Lmhp009384	679.39	263.24	678.383	C33H58O14	[M+H]+	1-Linoleoylglycerol-diglucoside*	1-亚油酰甘油酯-二葡萄糖苷*	Lipids	脂质	Glycerol ester	甘油酯	-	B	9	9	9	9	9	9	9	9	9	10018	7029.6	6514.8	6969.9	8594	6695.7	10285	7270.4	23130	3592.5	3838.2	3535.9	2764.4	--	--
pmf0287	686.1	339	687.149	C21H33N7O13P2S-2	[M-H]-	3'-dephospho-CoA	3'-脱磷酸辅酶A	Nucleotides and derivatives	核苷酸及其衍生物	Nucleotides and derivatives	核苷酸及其衍生物	3633-59-8	B	53375	63337	37981	18360	43333	29417	6725	4920.5	13837	9	9	9	9	9	9	9	9	9	17310	22428	20860	25087	C00882	ko00770,ko01100
Hmcp001629	697.16	449.1	696.153	C30H32O19	[M+H]+	Kaempferol-O-glucoside-O-malonyl-O-glucoside	山奈酚-O-葡萄糖苷-O-丙二酰基-O-葡萄糖苷	Flavonoids	黄酮	Flavonols	黄酮醇	-	B	60593	64667	62832	155550	166690	175100	117110	87288	65564	9	9	9	9	9	9	9	9	9	61630	63223	53207	54689	--	--
Lmgn002253	695.2	353.09	696.19	C31H36O18	[M-H]-	SyringoylcaffeoylQuinic acid O-glucose	丁香酰咖啡酰奎宁酸葡萄糖	Phenolic acids	酚酸类	Phenolic acids	酚酸类	-	B	395670	456450	435470	228370	273430	284570	361730	320120	479660	336270	331720	345510	364730	341700	173550	399730	316950	363720	276590	292740	316300	316930	--	--
pmb0168	700.1	184.4	699.435	C38H70NO8P	[M+H]+	PC 16:1/14:1	磷脂酰胆碱 16:1/14:1	Lipids	脂质	PC	磷脂酰胆碱	-	B	148710	180810	192320	164080	123450	94684	145080	131770	126530	102230	99893	140290	243390	141260	423340	361410	321390	447430	230890	244010	239910	250720	--	--
Hmyp007396	702.46	184.07	701.46	C37H68NO9P	[M+H]+	PC(oxo-11:0/18:2)	PC(oxo-11:0/18:2)	Lipids	脂质	PC	磷脂酰胆碱	-	B	129120	94669	86676	153140	142210	146380	143480	191530	164600	13962	13930	14869	13492	10436	19680	16679	28876	15661	100240	123810	102690	98200	--	--
pmb0706	713.16	465.1	712.149	C30H32O20	[M+H]+	Quercetin-5-O-malonylglucosyl-7-glucoside	槲皮素-5-O-葡萄糖苷-7-O-丙二酰葡萄糖苷	Flavonoids	黄酮	Flavonols	黄酮醇	-	A	266500	242610	224260	503460	448880	737300	464820	456770	288660	9	9	9	9	9	9	9	9	9	266740	239270	269490	295670	--	--
Hmcp001658	727.17	479.11	726.164	C31H34O20	[M+H]+	Isorhamnetin-O-glucoside-O-malonyl-O-glucoside	异鼠李素-O-葡萄糖苷-O-丙二酰基-O-葡萄糖苷	Flavonoids	黄酮	Flavonols	黄酮醇	-	B	68736	59136	40769	99659	93545	154080	147230	179410	100140	12268	9	9	9	9	9	32412	59997	74695	71674	61528	75926	84306	--	--
Xmyp004678	727.21	287.05	726.201	C32H38O19	[M+H]+	Kaempferol-3-O-[2-O-xylose-6-O-a-L-rhamnose]-glucoside	山奈酚-3-O-[2-O-木糖-6-O-a-L-鼠李糖]-葡萄糖苷	Flavonoids	黄酮	Flavonoid	黄酮	-	B	16840	30888	32104	32012	24806	1641.8	14730	30983	56739	13530	4486.5	9	9	561.25	9	3376	6250.5	4507.2	22497	17958	24147	19130	--	--
Lmjp002491	727.19	287.05	727.187	C35H35O17+	[M]+	Cyanidin-3-O-[6''-O-(E-p-coumaroyl)-2''-O-(xylosyl)]-glucoside	矢车菊素 3-O-(6''-O-E-p-香豆酰-2''-O-木糖)-葡萄糖苷	Flavonoids	黄酮	Anthocyanins	花青素	-	B	20204	35378	48445	38814	40041	9	14745	28720	54518	12349	9	9	9	9	9	6181.8	9	9	16858	25256	25294	16319	--	--
Zmfn003097	741.21	300.02	742.196	C32H38O20	[M-H]-	Quercetin-xylosyl-rutinoside	槲皮素-木糖-芸香糖苷	Flavonoids	黄酮	Flavonoid	黄酮	-	B	3400.1	2586.3	2706.7	3006	3569.8	405.45	4603.4	6602	11091	3390.8	397.82	196.58	9	9	9	3184.6	4387.8	1816.8	3999.5	4430.4	2200.6	3397.9	--	--
pme2651	742.1	620.1	743.075	C21H28N7O17P3	[M-H]-	NADP (Nicotinamide adenine dinucleotide phosphate)	烟酰胺腺嘌呤二核苷酸磷酸	Nucleotides and derivatives	核苷酸及其衍生物	Nucleotides and derivatives	核苷酸及其衍生物	53-59-8	B	50555	54042	40908	91730	68446	65527	93327	96027	140740	116200	104080	102370	127730	83708	115970	94459	127780	144990	74948	94476	90246	94908	C00006	ko00195,ko00480,ko00760,ko01100
GQ512001	771.2	609.1	772.206	C33H40O21	[M-H]-	Quercetin-3-O-rutinoside-7-O-glucoside	槲皮素-3-O-芸香糖苷-7-O-葡萄糖苷	Flavonoids	黄酮	Flavonols	黄酮醇	-	B	9281.8	5386.2	10292	23684	22305	2088.4	48188	55494	147160	77397	774.4	954.22	965.7	2313.5	768.72	2595.7	4872.9	3078	23348	30918	25996	30675	--	--
pme2746	784.15	437	785.157	C27H33N9O15P2	[M-H]-	Flavin adenine dinucleotide(FAD)	黄素腺嘌呤二核苷酸	Nucleotides and derivatives	核苷酸及其衍生物	Nucleotides and derivatives	核苷酸及其衍生物	146-14-5	A	530260	501700	448330	694640	580380	836560	760060	683160	756440	429970	487520	518840	541680	388980	505500	626510	607870	542840	485300	603130	673320	751880	C00016	ko00740,ko01100,ko01110
HJAP125	787.23	479.12	786.222	C34H42O21	[M+H]+	isorhamnetin-O-rutinoside-O-glucoside	异鼠李素-O-芸香糖-O-葡萄糖	Flavonoids	黄酮	Flavonoid	黄酮	-	B	8719.1	12027	5283	9967.3	13988	6935.7	30657	33508	59958	22447	9	9	6079.4	9	9	9617.8	8495.7	14331	18733	19203	15240	19926	--	--
pmn001546	943.11	791.1	944.113	C40H32O27	[M-H]-	Methyl 5-galloyl gallate	五-没食子酰基没食子酸甲酯	Phenolic acids	酚酸类	Phenolic acids	酚酸类	-	B	3083.2	2990.7	1969.5	3786.6	3167.5	3441.9	2529.8	2255.7	3000.3	2235.2	3626.6	3257.3	2402.7	3476.4	9	3359.3	893.93	911.39	3233.6	2243.9	3522.5	3191.4	--	--
