# Supplementary material for: Metabolomics analysis unveils important changes involved in the salt tolerance of Salicornia europaea
Source: Front Plant Sci. 2023 Jan 20;13:1097076. doi: 10.3389/fpls.2022.1097076 (PMC9896792; doi:10.3389/fpls.2022.1097076)
Supplement: Supplementary Table 2 — Kyoto Encyclopedia of Genes and Genomes pathways of different metabolites among different comparison groups. [file Table_2.xlsx]

## Sheet: CK-R vs. H-R
#Kegg_pathway	ko_id	Cluter_frequency	Metabolome_frequency	P-value	Corrected_P-value	Pathway
Biosynthesis of amino acids	ko01230	22 out of 99 22.2222222222222%	27 out of 180 15%	0.00200301072243091	0.146219782737457	https:\\www.genome.jp\dbget-bin\www_bget?map01230
Biosynthesis of secondary metabolites	ko01110	50 out of 99 50.5050505050505%	74 out of 180 41.1111111111111%	0.00352417519889837	0.257264789519581	https:\\www.genome.jp\dbget-bin\www_bget?map01110
Aminoacyl-tRNA biosynthesis	ko00970	14 out of 99 14.1414141414141%	17 out of 180 9.44444444444444%	0.0143265576918208	1	https:\\www.genome.jp\dbget-bin\www_bget?map00970
Lysine biosynthesis	ko00300	5 out of 99 5.05050505050505%	5 out of 180 2.77777777777778%	0.0480392667956837	1	https:\\www.genome.jp\dbget-bin\www_bget?map00300
Phenylpropanoid biosynthesis	ko00940	12 out of 99 12.1212121212121%	16 out of 180 8.88888888888889%	0.0755718596462657	1	https:\\www.genome.jp\dbget-bin\www_bget?map00940
2-Oxocarboxylic acid metabolism	ko01210	12 out of 99 12.1212121212121%	16 out of 180 8.88888888888889%	0.0755718596462657	1	https:\\www.genome.jp\dbget-bin\www_bget?map01210
Metabolic pathways	ko01100	89 out of 99 89.8989898989899%	155 out of 180 86.1111111111111%	0.0798371249840428	1	https:\\www.genome.jp\dbget-bin\www_bget?map01100
Carbapenem biosynthesis	ko00332	4 out of 99 4.04040404040404%	4 out of 180 2.22222222222222%	0.0889990626951609	1	https:\\www.genome.jp\dbget-bin\www_bget?map00332
Monobactam biosynthesis	ko00261	4 out of 99 4.04040404040404%	4 out of 180 2.22222222222222%	0.0889990626951609	1	https:\\www.genome.jp\dbget-bin\www_bget?map00261
Cyanoamino acid metabolism	ko00460	6 out of 99 6.06060606060606%	7 out of 180 3.88888888888889%	0.097877048013275	1	https:\\www.genome.jp\dbget-bin\www_bget?map00460
Arginine and proline metabolism	ko00330	6 out of 99 6.06060606060606%	7 out of 180 3.88888888888889%	0.097877048013275	1	https:\\www.genome.jp\dbget-bin\www_bget?map00330
Valine, leucine and isoleucine biosynthesis	ko00290	6 out of 99 6.06060606060606%	7 out of 180 3.88888888888889%	0.097877048013275	1	https:\\www.genome.jp\dbget-bin\www_bget?map00290
Lysine degradation	ko00310	5 out of 99 5.05050505050505%	6 out of 180 3.33333333333333%	0.159215855665695	1	https:\\www.genome.jp\dbget-bin\www_bget?map00310
Biosynthesis of secondary metabolites - unclassified	ko00999	3 out of 99 3.03030303030303%	3 out of 180 1.66666666666667%	0.164092021844203	1	https:\\www.genome.jp\dbget-bin\www_bget?map00999
Pentose and glucuronate interconversions	ko00040	3 out of 99 3.03030303030303%	3 out of 180 1.66666666666667%	0.164092021844203	1	https:\\www.genome.jp\dbget-bin\www_bget?map00040
Glucosinolate biosynthesis	ko00966	6 out of 99 6.06060606060606%	8 out of 180 4.44444444444444%	0.214527150427413	1	https:\\www.genome.jp\dbget-bin\www_bget?map00966
Pantothenate and CoA biosynthesis	ko00770	6 out of 99 6.06060606060606%	8 out of 180 4.44444444444444%	0.214527150427413	1	https:\\www.genome.jp\dbget-bin\www_bget?map00770
Valine, leucine and isoleucine degradation	ko00280	4 out of 99 4.04040404040404%	5 out of 180 2.77777777777778%	0.252838246293071	1	https:\\www.genome.jp\dbget-bin\www_bget?map00280
Isoquinoline alkaloid biosynthesis	ko00950	4 out of 99 4.04040404040404%	5 out of 180 2.77777777777778%	0.252838246293071	1	https:\\www.genome.jp\dbget-bin\www_bget?map00950
Ubiquinone and other terpenoid-quinone biosynthesis	ko00130	4 out of 99 4.04040404040404%	5 out of 180 2.77777777777778%	0.252838246293071	1	https:\\www.genome.jp\dbget-bin\www_bget?map00130
Alanine, aspartate and glutamate metabolism	ko00250	7 out of 99 7.07070707070707%	10 out of 180 5.55555555555556%	0.259645182695306	1	https:\\www.genome.jp\dbget-bin\www_bget?map00250
Nitrogen metabolism	ko00910	2 out of 99 2.02020202020202%	2 out of 180 1.11111111111111%	0.301117318435754	1	https:\\www.genome.jp\dbget-bin\www_bget?map00910
Betalain biosynthesis	ko00965	2 out of 99 2.02020202020202%	2 out of 180 1.11111111111111%	0.301117318435754	1	https:\\www.genome.jp\dbget-bin\www_bget?map00965
Porphyrin and chlorophyll metabolism	ko00860	2 out of 99 2.02020202020202%	2 out of 180 1.11111111111111%	0.301117318435754	1	https:\\www.genome.jp\dbget-bin\www_bget?map00860
Taurine and hypotaurine metabolism	ko00430	2 out of 99 2.02020202020202%	2 out of 180 1.11111111111111%	0.301117318435754	1	https:\\www.genome.jp\dbget-bin\www_bget?map00430
Arachidonic acid metabolism	ko00590	2 out of 99 2.02020202020202%	2 out of 180 1.11111111111111%	0.301117318435754	1	https:\\www.genome.jp\dbget-bin\www_bget?map00590
Pentose phosphate pathway	ko00030	2 out of 99 2.02020202020202%	2 out of 180 1.11111111111111%	0.301117318435754	1	https:\\www.genome.jp\dbget-bin\www_bget?map00030
Stilbenoid, diarylheptanoid and gingerol biosynthesis	ko00945	2 out of 99 2.02020202020202%	2 out of 180 1.11111111111111%	0.301117318435754	1	https:\\www.genome.jp\dbget-bin\www_bget?map00945
Glycine, serine and threonine metabolism	ko00260	5 out of 99 5.05050505050505%	7 out of 180 3.88888888888889%	0.312562874796746	1	https:\\www.genome.jp\dbget-bin\www_bget?map00260
Galactose metabolism	ko00052	5 out of 99 5.05050505050505%	7 out of 180 3.88888888888889%	0.312562874796746	1	https:\\www.genome.jp\dbget-bin\www_bget?map00052
ABC transporters	ko02010	18 out of 99 18.1818181818182%	30 out of 180 16.6666666666667%	0.345509865167287	1	https:\\www.genome.jp\dbget-bin\www_bget?map02010
Glyoxylate and dicarboxylate metabolism	ko00630	3 out of 99 3.03030303030303%	4 out of 180 2.22222222222222%	0.38937089929133	1	https:\\www.genome.jp\dbget-bin\www_bget?map00630
Ascorbate and aldarate metabolism	ko00053	3 out of 99 3.03030303030303%	4 out of 180 2.22222222222222%	0.38937089929133	1	https:\\www.genome.jp\dbget-bin\www_bget?map00053
Thiamine metabolism	ko00730	3 out of 99 3.03030303030303%	4 out of 180 2.22222222222222%	0.38937089929133	1	https:\\www.genome.jp\dbget-bin\www_bget?map00730
Histidine metabolism	ko00340	3 out of 99 3.03030303030303%	4 out of 180 2.22222222222222%	0.38937089929133	1	https:\\www.genome.jp\dbget-bin\www_bget?map00340
Tyrosine metabolism	ko00350	8 out of 99 8.08080808080808%	13 out of 180 7.22222222222222%	0.423424806422001	1	https:\\www.genome.jp\dbget-bin\www_bget?map00350
beta-Alanine metabolism	ko00410	4 out of 99 4.04040404040404%	6 out of 180 3.33333333333333%	0.440083027547825	1	https:\\www.genome.jp\dbget-bin\www_bget?map00410
Glutathione metabolism	ko00480	4 out of 99 4.04040404040404%	6 out of 180 3.33333333333333%	0.440083027547825	1	https:\\www.genome.jp\dbget-bin\www_bget?map00480
Arginine biosynthesis	ko00220	4 out of 99 4.04040404040404%	6 out of 180 3.33333333333333%	0.440083027547825	1	https:\\www.genome.jp\dbget-bin\www_bget?map00220
Flavonoid biosynthesis	ko00941	4 out of 99 4.04040404040404%	6 out of 180 3.33333333333333%	0.440083027547825	1	https:\\www.genome.jp\dbget-bin\www_bget?map00941
Tropane, piperidine and pyridine alkaloid biosynthesis	ko00960	4 out of 99 4.04040404040404%	6 out of 180 3.33333333333333%	0.440083027547825	1	https:\\www.genome.jp\dbget-bin\www_bget?map00960
Cysteine and methionine metabolism	ko00270	6 out of 99 6.06060606060606%	10 out of 180 5.55555555555556%	0.504034524146389	1	https:\\www.genome.jp\dbget-bin\www_bget?map00270
Glycolysis / Gluconeogenesis	ko00010	1 out of 99 1.01010101010101%	1 out of 180 0.555555555555556%	0.55	1	https:\\www.genome.jp\dbget-bin\www_bget?map00010
AGE-RAGE signaling pathway in diabetic complications	ko04933	1 out of 99 1.01010101010101%	1 out of 180 0.555555555555556%	0.55	1	https:\\www.genome.jp\dbget-bin\www_bget?map04933
Glycerolipid metabolism	ko00561	1 out of 99 1.01010101010101%	1 out of 180 0.555555555555556%	0.55	1	https:\\www.genome.jp\dbget-bin\www_bget?map00561
Carbon fixation in photosynthetic organisms	ko00710	2 out of 99 2.02020202020202%	3 out of 180 1.66666666666667%	0.575167911618856	1	https:\\www.genome.jp\dbget-bin\www_bget?map00710
Sulfur relay system	ko04122	2 out of 99 2.02020202020202%	3 out of 180 1.66666666666667%	0.575167911618856	1	https:\\www.genome.jp\dbget-bin\www_bget?map04122
Amino sugar and nucleotide sugar metabolism	ko00520	3 out of 99 3.03030303030303%	5 out of 180 2.77777777777778%	0.594169878788717	1	https:\\www.genome.jp\dbget-bin\www_bget?map00520
Flavone and flavonol biosynthesis	ko00944	3 out of 99 3.03030303030303%	5 out of 180 2.77777777777778%	0.594169878788717	1	https:\\www.genome.jp\dbget-bin\www_bget?map00944
Purine metabolism	ko00230	9 out of 99 9.09090909090909%	17 out of 180 9.44444444444444%	0.669912235064673	1	https:\\www.genome.jp\dbget-bin\www_bget?map00230
Phenylalanine, tyrosine and tryptophan biosynthesis	ko00400	3 out of 99 3.03030303030303%	6 out of 180 3.33333333333333%	0.748256730029608	1	https:\\www.genome.jp\dbget-bin\www_bget?map00400
Pyrimidine metabolism	ko00240	7 out of 99 7.07070707070707%	14 out of 180 7.77777777777778%	0.749728134258551	1	https:\\www.genome.jp\dbget-bin\www_bget?map00240
Sulfur metabolism	ko00920	2 out of 99 2.02020202020202%	4 out of 180 2.22222222222222%	0.760964923946383	1	https:\\www.genome.jp\dbget-bin\www_bget?map00920
C5-Branched dibasic acid metabolism	ko00660	1 out of 99 1.01010101010101%	2 out of 180 1.11111111111111%	0.798882681564246	1	https:\\www.genome.jp\dbget-bin\www_bget?map00660
Indole alkaloid biosynthesis	ko00901	1 out of 99 1.01010101010101%	2 out of 180 1.11111111111111%	0.798882681564246	1	https:\\www.genome.jp\dbget-bin\www_bget?map00901
Fatty acid degradation	ko00071	1 out of 99 1.01010101010101%	2 out of 180 1.11111111111111%	0.798882681564246	1	https:\\www.genome.jp\dbget-bin\www_bget?map00071
Benzoxazinoid biosynthesis	ko00402	1 out of 99 1.01010101010101%	2 out of 180 1.11111111111111%	0.798882681564246	1	https:\\www.genome.jp\dbget-bin\www_bget?map00402
Biotin metabolism	ko00780	1 out of 99 1.01010101010101%	2 out of 180 1.11111111111111%	0.798882681564246	1	https:\\www.genome.jp\dbget-bin\www_bget?map00780
Carbon metabolism	ko01200	5 out of 99 5.05050505050505%	11 out of 180 6.11111111111111%	0.833761320246848	1	https:\\www.genome.jp\dbget-bin\www_bget?map01200
Phenylalanine metabolism	ko00360	4 out of 99 4.04040404040404%	9 out of 180 5%	0.840355856168857	1	https:\\www.genome.jp\dbget-bin\www_bget?map00360
Starch and sucrose metabolism	ko00500	3 out of 99 3.03030303030303%	7 out of 180 3.88888888888889%	0.851866854139863	1	https:\\www.genome.jp\dbget-bin\www_bget?map00500
Zeatin biosynthesis	ko00908	3 out of 99 3.03030303030303%	7 out of 180 3.88888888888889%	0.851866854139863	1	https:\\www.genome.jp\dbget-bin\www_bget?map00908
Butanoate metabolism	ko00650	2 out of 99 2.02020202020202%	5 out of 180 2.77777777777778%	0.87216162071816	1	https:\\www.genome.jp\dbget-bin\www_bget?map00650
Tryptophan metabolism	ko00380	2 out of 99 2.02020202020202%	5 out of 180 2.77777777777778%	0.87216162071816	1	https:\\www.genome.jp\dbget-bin\www_bget?map00380
Plant hormone signal transduction	ko04075	1 out of 99 1.01010101010101%	3 out of 180 1.66666666666667%	0.91074006653694	1	https:\\www.genome.jp\dbget-bin\www_bget?map04075
Riboflavin metabolism	ko00740	1 out of 99 1.01010101010101%	3 out of 180 1.66666666666667%	0.91074006653694	1	https:\\www.genome.jp\dbget-bin\www_bget?map00740
Biosynthesis of secondary metabolites - other antibiotics	ko00998	1 out of 99 1.01010101010101%	3 out of 180 1.66666666666667%	0.91074006653694	1	https:\\www.genome.jp\dbget-bin\www_bget?map00998
Citrate cycle (TCA cycle)	ko00020	1 out of 99 1.01010101010101%	3 out of 180 1.66666666666667%	0.91074006653694	1	https:\\www.genome.jp\dbget-bin\www_bget?map00020
Inositol phosphate metabolism	ko00562	1 out of 99 1.01010101010101%	3 out of 180 1.66666666666667%	0.91074006653694	1	https:\\www.genome.jp\dbget-bin\www_bget?map00562
Pyruvate metabolism	ko00620	1 out of 99 1.01010101010101%	3 out of 180 1.66666666666667%	0.91074006653694	1	https:\\www.genome.jp\dbget-bin\www_bget?map00620
Biosynthesis of unsaturated fatty acids	ko01040	2 out of 99 2.02020202020202%	6 out of 180 3.33333333333333%	0.934114066062436	1	https:\\www.genome.jp\dbget-bin\www_bget?map01040
Linoleic acid metabolism	ko00591	1 out of 99 1.01010101010101%	4 out of 180 2.22222222222222%	0.960665114067126	1	https:\\www.genome.jp\dbget-bin\www_bget?map00591
Nicotinate and nicotinamide metabolism	ko00760	4 out of 99 4.04040404040404%	12 out of 180 6.66666666666667%	0.969100214093661	1	https:\\www.genome.jp\dbget-bin\www_bget?map00760

## Sheet: CK-R vs. L-R
#Kegg_pathway	ko_id	Cluter_frequency	Metabolome_frequency	P-value	Corrected_P-value	Pathway
Biosynthesis of amino acids	ko01230	17 out of 66 25.7575757575758%	27 out of 178 15.1685393258427%	0.00286199054945843	0.188891376264256	https:\\www.genome.jp\dbget-bin\www_bget?map01230
Biosynthesis of secondary metabolites	ko01110	36 out of 66 54.5454545454545%	74 out of 178 41.5730337078652%	0.00562709848554673	0.371388500046084	https:\\www.genome.jp\dbget-bin\www_bget?map01110
Lysine biosynthesis	ko00300	5 out of 66 7.57575757575758%	5 out of 178 2.80898876404494%	0.00635149955016776	0.419198970311072	https:\\www.genome.jp\dbget-bin\www_bget?map00300
Aminoacyl-tRNA biosynthesis	ko00970	11 out of 66 16.6666666666667%	17 out of 178 9.55056179775281%	0.0146207326052552	0.964968351946846	https:\\www.genome.jp\dbget-bin\www_bget?map00970
Pantothenate and CoA biosynthesis	ko00770	6 out of 66 9.09090909090909%	8 out of 178 4.49438202247191%	0.0308684558797573	1	https:\\www.genome.jp\dbget-bin\www_bget?map00770
Biosynthesis of secondary metabolites - unclassified	ko00999	3 out of 66 4.54545454545455%	3 out of 178 1.68539325842697%	0.0495143782136736	1	https:\\www.genome.jp\dbget-bin\www_bget?map00999
Glutathione metabolism	ko00480	4 out of 66 6.06060606060606%	5 out of 178 2.80898876404494%	0.0637198825839413	1	https:\\www.genome.jp\dbget-bin\www_bget?map00480
Valine, leucine and isoleucine biosynthesis	ko00290	5 out of 66 7.57575757575758%	7 out of 178 3.93258426966292%	0.0667159326993628	1	https:\\www.genome.jp\dbget-bin\www_bget?map00290
Cyanoamino acid metabolism	ko00460	5 out of 66 7.57575757575758%	7 out of 178 3.93258426966292%	0.0667159326993628	1	https:\\www.genome.jp\dbget-bin\www_bget?map00460
Glycine, serine and threonine metabolism	ko00260	5 out of 66 7.57575757575758%	7 out of 178 3.93258426966292%	0.0667159326993628	1	https:\\www.genome.jp\dbget-bin\www_bget?map00260
2-Oxocarboxylic acid metabolism	ko01210	9 out of 66 13.6363636363636%	16 out of 178 8.98876404494382%	0.0835816055066357	1	https:\\www.genome.jp\dbget-bin\www_bget?map01210
Metabolic pathways	ko01100	60 out of 66 90.9090909090909%	153 out of 178 85.9550561797753%	0.106276631078117	1	https:\\www.genome.jp\dbget-bin\www_bget?map01100
Alanine, aspartate and glutamate metabolism	ko00250	6 out of 66 9.09090909090909%	10 out of 178 5.61797752808989%	0.114946780847741	1	https:\\www.genome.jp\dbget-bin\www_bget?map00250
Porphyrin and chlorophyll metabolism	ko00860	2 out of 66 3.03030303030303%	2 out of 178 1.12359550561798%	0.136164540087602	1	https:\\www.genome.jp\dbget-bin\www_bget?map00860
Nitrogen metabolism	ko00910	2 out of 66 3.03030303030303%	2 out of 178 1.12359550561798%	0.136164540087602	1	https:\\www.genome.jp\dbget-bin\www_bget?map00910
Pentose phosphate pathway	ko00030	2 out of 66 3.03030303030303%	2 out of 178 1.12359550561798%	0.136164540087602	1	https:\\www.genome.jp\dbget-bin\www_bget?map00030
Taurine and hypotaurine metabolism	ko00430	2 out of 66 3.03030303030303%	2 out of 178 1.12359550561798%	0.136164540087602	1	https:\\www.genome.jp\dbget-bin\www_bget?map00430
beta-Alanine metabolism	ko00410	4 out of 66 6.06060606060606%	6 out of 178 3.37078651685393%	0.137337113991442	1	https:\\www.genome.jp\dbget-bin\www_bget?map00410
Arginine biosynthesis	ko00220	4 out of 66 6.06060606060606%	6 out of 178 3.37078651685393%	0.137337113991442	1	https:\\www.genome.jp\dbget-bin\www_bget?map00220
Carbapenem biosynthesis	ko00332	3 out of 66 4.54545454545455%	4 out of 178 2.24719101123596%	0.144581984383926	1	https:\\www.genome.jp\dbget-bin\www_bget?map00332
Histidine metabolism	ko00340	3 out of 66 4.54545454545455%	4 out of 178 2.24719101123596%	0.144581984383926	1	https:\\www.genome.jp\dbget-bin\www_bget?map00340
Cysteine and methionine metabolism	ko00270	5 out of 66 7.57575757575758%	9 out of 178 5.0561797752809%	0.203076922954334	1	https:\\www.genome.jp\dbget-bin\www_bget?map00270
Arginine and proline metabolism	ko00330	4 out of 66 6.06060606060606%	7 out of 178 3.93258426966292%	0.23149868904755	1	https:\\www.genome.jp\dbget-bin\www_bget?map00330
Galactose metabolism	ko00052	4 out of 66 6.06060606060606%	7 out of 178 3.93258426966292%	0.23149868904755	1	https:\\www.genome.jp\dbget-bin\www_bget?map00052
Valine, leucine and isoleucine degradation	ko00280	3 out of 66 4.54545454545455%	5 out of 178 2.80898876404494%	0.265875137083904	1	https:\\www.genome.jp\dbget-bin\www_bget?map00280
Ubiquinone and other terpenoid-quinone biosynthesis	ko00130	3 out of 66 4.54545454545455%	5 out of 178 2.80898876404494%	0.265875137083904	1	https:\\www.genome.jp\dbget-bin\www_bget?map00130
Carbon fixation in photosynthetic organisms	ko00710	2 out of 66 3.03030303030303%	3 out of 178 1.68539325842697%	0.309464863835459	1	https:\\www.genome.jp\dbget-bin\www_bget?map00710
Pentose and glucuronate interconversions	ko00040	2 out of 66 3.03030303030303%	3 out of 178 1.68539325842697%	0.309464863835459	1	https:\\www.genome.jp\dbget-bin\www_bget?map00040
Glucosinolate biosynthesis	ko00966	4 out of 66 6.06060606060606%	8 out of 178 4.49438202247191%	0.336535650696394	1	https:\\www.genome.jp\dbget-bin\www_bget?map00966
AGE-RAGE signaling pathway in diabetic complications	ko04933	1 out of 66 1.51515151515152%	1 out of 178 0.561797752808989%	0.370786516853932	1	https:\\www.genome.jp\dbget-bin\www_bget?map04933
Glycolysis / Gluconeogenesis	ko00010	1 out of 66 1.51515151515152%	1 out of 178 0.561797752808989%	0.370786516853932	1	https:\\www.genome.jp\dbget-bin\www_bget?map00010
Phenylpropanoid biosynthesis	ko00940	7 out of 66 10.6060606060606%	16 out of 178 8.98876404494382%	0.372847084822138	1	https:\\www.genome.jp\dbget-bin\www_bget?map00940
Flavonoid biosynthesis	ko00941	3 out of 66 4.54545454545455%	6 out of 178 3.37078651685393%	0.394413160176369	1	https:\\www.genome.jp\dbget-bin\www_bget?map00941
Tropane, piperidine and pyridine alkaloid biosynthesis	ko00960	3 out of 66 4.54545454545455%	6 out of 178 3.37078651685393%	0.394413160176369	1	https:\\www.genome.jp\dbget-bin\www_bget?map00960
Sulfur metabolism	ko00920	2 out of 66 3.03030303030303%	4 out of 178 2.24719101123596%	0.474347743286993	1	https:\\www.genome.jp\dbget-bin\www_bget?map00920
Ascorbate and aldarate metabolism	ko00053	2 out of 66 3.03030303030303%	4 out of 178 2.24719101123596%	0.474347743286993	1	https:\\www.genome.jp\dbget-bin\www_bget?map00053
Glyoxylate and dicarboxylate metabolism	ko00630	2 out of 66 3.03030303030303%	4 out of 178 2.24719101123596%	0.474347743286993	1	https:\\www.genome.jp\dbget-bin\www_bget?map00630
Monobactam biosynthesis	ko00261	2 out of 66 3.03030303030303%	4 out of 178 2.24719101123596%	0.474347743286993	1	https:\\www.genome.jp\dbget-bin\www_bget?map00261
Starch and sucrose metabolism	ko00500	3 out of 66 4.54545454545455%	7 out of 178 3.93258426966292%	0.516599013522982	1	https:\\www.genome.jp\dbget-bin\www_bget?map00500
ABC transporters	ko02010	11 out of 66 16.6666666666667%	29 out of 178 16.2921348314607%	0.537318139428945	1	https:\\www.genome.jp\dbget-bin\www_bget?map02010
Tyrosine metabolism	ko00350	5 out of 66 7.57575757575758%	13 out of 178 7.30337078651685%	0.56660148170331	1	https:\\www.genome.jp\dbget-bin\www_bget?map00350
Caffeine metabolism	ko00232	1 out of 66 1.51515151515152%	2 out of 178 1.12359550561798%	0.605408493620263	1	https:\\www.genome.jp\dbget-bin\www_bget?map00232
C5-Branched dibasic acid metabolism	ko00660	1 out of 66 1.51515151515152%	2 out of 178 1.12359550561798%	0.605408493620263	1	https:\\www.genome.jp\dbget-bin\www_bget?map00660
Betalain biosynthesis	ko00965	1 out of 66 1.51515151515152%	2 out of 178 1.12359550561798%	0.605408493620263	1	https:\\www.genome.jp\dbget-bin\www_bget?map00965
Benzoxazinoid biosynthesis	ko00402	1 out of 66 1.51515151515152%	2 out of 178 1.12359550561798%	0.605408493620263	1	https:\\www.genome.jp\dbget-bin\www_bget?map00402
Biotin metabolism	ko00780	1 out of 66 1.51515151515152%	2 out of 178 1.12359550561798%	0.605408493620263	1	https:\\www.genome.jp\dbget-bin\www_bget?map00780
Indole alkaloid biosynthesis	ko00901	1 out of 66 1.51515151515152%	2 out of 178 1.12359550561798%	0.605408493620263	1	https:\\www.genome.jp\dbget-bin\www_bget?map00901
Butanoate metabolism	ko00650	2 out of 66 3.03030303030303%	5 out of 178 2.80898876404494%	0.613329480755718	1	https:\\www.genome.jp\dbget-bin\www_bget?map00650
Isoquinoline alkaloid biosynthesis	ko00950	2 out of 66 3.03030303030303%	5 out of 178 2.80898876404494%	0.613329480755718	1	https:\\www.genome.jp\dbget-bin\www_bget?map00950
Amino sugar and nucleotide sugar metabolism	ko00520	2 out of 66 3.03030303030303%	5 out of 178 2.80898876404494%	0.613329480755718	1	https:\\www.genome.jp\dbget-bin\www_bget?map00520
Flavone and flavonol biosynthesis	ko00944	2 out of 66 3.03030303030303%	5 out of 178 2.80898876404494%	0.613329480755718	1	https:\\www.genome.jp\dbget-bin\www_bget?map00944
Carbon metabolism	ko01200	4 out of 66 6.06060606060606%	11 out of 178 6.17977528089888%	0.636094973970486	1	https:\\www.genome.jp\dbget-bin\www_bget?map01200
Lysine degradation	ko00310	2 out of 66 3.03030303030303%	6 out of 178 3.37078651685393%	0.722787641045394	1	https:\\www.genome.jp\dbget-bin\www_bget?map00310
Biosynthesis of secondary metabolites - other antibiotics	ko00998	1 out of 66 1.51515151515152%	3 out of 178 1.68539325842697%	0.753380308512664	1	https:\\www.genome.jp\dbget-bin\www_bget?map00998
Inositol phosphate metabolism	ko00562	1 out of 66 1.51515151515152%	3 out of 178 1.68539325842697%	0.753380308512664	1	https:\\www.genome.jp\dbget-bin\www_bget?map00562
Pyruvate metabolism	ko00620	1 out of 66 1.51515151515152%	3 out of 178 1.68539325842697%	0.753380308512664	1	https:\\www.genome.jp\dbget-bin\www_bget?map00620
Sulfur relay system	ko04122	1 out of 66 1.51515151515152%	3 out of 178 1.68539325842697%	0.753380308512664	1	https:\\www.genome.jp\dbget-bin\www_bget?map04122
Purine metabolism	ko00230	5 out of 66 7.57575757575758%	17 out of 178 9.55056179775281%	0.828826519785132	1	https:\\www.genome.jp\dbget-bin\www_bget?map00230
Nicotinate and nicotinamide metabolism	ko00760	3 out of 66 4.54545454545455%	11 out of 178 6.17977528089888%	0.845542526985356	1	https:\\www.genome.jp\dbget-bin\www_bget?map00760
Thiamine metabolism	ko00730	1 out of 66 1.51515151515152%	4 out of 178 2.24719101123596%	0.846391163587888	1	https:\\www.genome.jp\dbget-bin\www_bget?map00730
Fatty acid biosynthesis	ko00061	1 out of 66 1.51515151515152%	4 out of 178 2.24719101123596%	0.846391163587888	1	https:\\www.genome.jp\dbget-bin\www_bget?map00061
Tryptophan metabolism	ko00380	1 out of 66 1.51515151515152%	5 out of 178 2.80898876404494%	0.90465658429593	1	https:\\www.genome.jp\dbget-bin\www_bget?map00380
Phenylalanine metabolism	ko00360	2 out of 66 3.03030303030303%	9 out of 178 5.0561797752809%	0.908376792889818	1	https:\\www.genome.jp\dbget-bin\www_bget?map00360
Phenylalanine, tyrosine and tryptophan biosynthesis	ko00400	1 out of 66 1.51515151515152%	6 out of 178 3.37078651685393%	0.941030372946038	1	https:\\www.genome.jp\dbget-bin\www_bget?map00400
Zeatin biosynthesis	ko00908	1 out of 66 1.51515151515152%	7 out of 178 3.93258426966292%	0.963658253094651	1	https:\\www.genome.jp\dbget-bin\www_bget?map00908
Pyrimidine metabolism	ko00240	2 out of 66 3.03030303030303%	14 out of 178 7.86516853932584%	0.988589272861772	1	https:\\www.genome.jp\dbget-bin\www_bget?map00240

## Sheet: CK-S vs. CK-R
#Kegg_pathway	ko_id	Cluter_frequency	Metabolome_frequency	P-value	Corrected_P-value	Pathway
Lysine biosynthesis	ko00300	5 out of 103 4.85436893203883%	5 out of 191 2.61780104712042%	0.0435658043404153	1	https:\\www.genome.jp\dbget-bin\www_bget?map00300
Glutathione metabolism	ko00480	5 out of 103 4.85436893203883%	6 out of 191 3.1413612565445%	0.146624696328494	1	https:\\www.genome.jp\dbget-bin\www_bget?map00480
Vitamin B6 metabolism	ko00750	3 out of 103 2.9126213592233%	3 out of 191 1.57068062827225%	0.154707011857742	1	https:\\www.genome.jp\dbget-bin\www_bget?map00750
Amino sugar and nucleotide sugar metabolism	ko00520	4 out of 103 3.88349514563107%	5 out of 191 2.61780104712042%	0.237191601408928	1	https:\\www.genome.jp\dbget-bin\www_bget?map00520
Cysteine and methionine metabolism	ko00270	7 out of 103 6.79611650485437%	10 out of 191 5.23560209424084%	0.237566105518732	1	https:\\www.genome.jp\dbget-bin\www_bget?map00270
Biosynthesis of amino acids	ko01230	16 out of 103 15.5339805825243%	26 out of 191 13.6125654450262%	0.266792430460134	1	https:\\www.genome.jp\dbget-bin\www_bget?map01230
Photosynthesis	ko00195	2 out of 103 1.94174757281553%	2 out of 191 1.04712041884817%	0.289501240011022	1	https:\\www.genome.jp\dbget-bin\www_bget?map00195
Arachidonic acid metabolism	ko00590	2 out of 103 1.94174757281553%	2 out of 191 1.04712041884817%	0.289501240011022	1	https:\\www.genome.jp\dbget-bin\www_bget?map00590
Stilbenoid, diarylheptanoid and gingerol biosynthesis	ko00945	2 out of 103 1.94174757281553%	2 out of 191 1.04712041884817%	0.289501240011022	1	https:\\www.genome.jp\dbget-bin\www_bget?map00945
Pentose phosphate pathway	ko00030	2 out of 103 1.94174757281553%	2 out of 191 1.04712041884817%	0.289501240011022	1	https:\\www.genome.jp\dbget-bin\www_bget?map00030
Glycine, serine and threonine metabolism	ko00260	5 out of 103 4.85436893203883%	7 out of 191 3.66492146596859%	0.29202129529546	1	https:\\www.genome.jp\dbget-bin\www_bget?map00260
Purine metabolism	ko00230	11 out of 103 10.6796116504854%	18 out of 191 9.42408376963351%	0.348978175534099	1	https:\\www.genome.jp\dbget-bin\www_bget?map00230
Monobactam biosynthesis	ko00261	3 out of 103 2.9126213592233%	4 out of 191 2.09424083769634%	0.371955156168613	1	https:\\www.genome.jp\dbget-bin\www_bget?map00261
Ascorbate and aldarate metabolism	ko00053	3 out of 103 2.9126213592233%	4 out of 191 2.09424083769634%	0.371955156168613	1	https:\\www.genome.jp\dbget-bin\www_bget?map00053
Linoleic acid metabolism	ko00591	3 out of 103 2.9126213592233%	4 out of 191 2.09424083769634%	0.371955156168613	1	https:\\www.genome.jp\dbget-bin\www_bget?map00591
beta-Alanine metabolism	ko00410	4 out of 103 3.88349514563107%	6 out of 191 3.1413612565445%	0.418325411569795	1	https:\\www.genome.jp\dbget-bin\www_bget?map00410
Phenylpropanoid biosynthesis	ko00940	10 out of 103 9.70873786407767%	17 out of 191 8.90052356020942%	0.435155780101637	1	https:\\www.genome.jp\dbget-bin\www_bget?map00940
Flavonoid biosynthesis	ko00941	5 out of 103 4.85436893203883%	8 out of 191 4.18848167539267%	0.450587876052913	1	https:\\www.genome.jp\dbget-bin\www_bget?map00941
Pantothenate and CoA biosynthesis	ko00770	5 out of 103 4.85436893203883%	8 out of 191 4.18848167539267%	0.450587876052913	1	https:\\www.genome.jp\dbget-bin\www_bget?map00770
Alanine, aspartate and glutamate metabolism	ko00250	6 out of 103 5.8252427184466%	10 out of 191 5.23560209424084%	0.475515955583512	1	https:\\www.genome.jp\dbget-bin\www_bget?map00250
Nicotinate and nicotinamide metabolism	ko00760	7 out of 103 6.79611650485437%	12 out of 191 6.28272251308901%	0.496006811916898	1	https:\\www.genome.jp\dbget-bin\www_bget?map00760
Phosphatidylinositol signaling system	ko04070	1 out of 103 0.970873786407767%	1 out of 191 0.523560209424084%	0.539267015706806	1	https:\\www.genome.jp\dbget-bin\www_bget?map04070
Phosphonate and phosphinate metabolism	ko00440	1 out of 103 0.970873786407767%	1 out of 191 0.523560209424084%	0.539267015706806	1	https:\\www.genome.jp\dbget-bin\www_bget?map00440
Monoterpenoid biosynthesis	ko00902	1 out of 103 0.970873786407767%	1 out of 191 0.523560209424084%	0.539267015706806	1	https:\\www.genome.jp\dbget-bin\www_bget?map00902
AGE-RAGE signaling pathway in diabetic complications	ko04933	1 out of 103 0.970873786407767%	1 out of 191 0.523560209424084%	0.539267015706806	1	https:\\www.genome.jp\dbget-bin\www_bget?map04933
Glycolysis / Gluconeogenesis	ko00010	1 out of 103 0.970873786407767%	1 out of 191 0.523560209424084%	0.539267015706806	1	https:\\www.genome.jp\dbget-bin\www_bget?map00010
Plant hormone signal transduction	ko04075	2 out of 103 1.94174757281553%	3 out of 191 1.57068062827225%	0.559089696317582	1	https:\\www.genome.jp\dbget-bin\www_bget?map04075
Inositol phosphate metabolism	ko00562	2 out of 103 1.94174757281553%	3 out of 191 1.57068062827225%	0.559089696317582	1	https:\\www.genome.jp\dbget-bin\www_bget?map00562
Sulfur relay system	ko04122	2 out of 103 1.94174757281553%	3 out of 191 1.57068062827225%	0.559089696317582	1	https:\\www.genome.jp\dbget-bin\www_bget?map04122
Pentose and glucuronate interconversions	ko00040	2 out of 103 1.94174757281553%	3 out of 191 1.57068062827225%	0.559089696317582	1	https:\\www.genome.jp\dbget-bin\www_bget?map00040
Carbon fixation in photosynthetic organisms	ko00710	2 out of 103 1.94174757281553%	3 out of 191 1.57068062827225%	0.559089696317582	1	https:\\www.genome.jp\dbget-bin\www_bget?map00710
Cyanoamino acid metabolism	ko00460	4 out of 103 3.88349514563107%	7 out of 191 3.66492146596859%	0.586730899935577	1	https:\\www.genome.jp\dbget-bin\www_bget?map00460
Arginine and proline metabolism	ko00330	4 out of 103 3.88349514563107%	7 out of 191 3.66492146596859%	0.586730899935577	1	https:\\www.genome.jp\dbget-bin\www_bget?map00330
Tyrosine metabolism	ko00350	7 out of 103 6.79611650485437%	13 out of 191 6.80628272251309%	0.617419231395784	1	https:\\www.genome.jp\dbget-bin\www_bget?map00350
2-Oxocarboxylic acid metabolism	ko01210	8 out of 103 7.76699029126214%	15 out of 191 7.85340314136126%	0.626222019923434	1	https:\\www.genome.jp\dbget-bin\www_bget?map01210
Aminoacyl-tRNA biosynthesis	ko00970	9 out of 103 8.7378640776699%	17 out of 191 8.90052356020942%	0.634556088542488	1	https:\\www.genome.jp\dbget-bin\www_bget?map00970
Flavone and flavonol biosynthesis	ko00944	4 out of 103 3.88349514563107%	8 out of 191 4.18848167539267%	0.722873923818236	1	https:\\www.genome.jp\dbget-bin\www_bget?map00944
Biosynthesis of secondary metabolites	ko01110	40 out of 103 38.8349514563107%	77 out of 191 40.3141361256544%	0.725452031949567	1	https:\\www.genome.jp\dbget-bin\www_bget?map01110
Arginine biosynthesis	ko00220	3 out of 103 2.9126213592233%	6 out of 191 3.1413612565445%	0.729875565046489	1	https:\\www.genome.jp\dbget-bin\www_bget?map00220
Tropane, piperidine and pyridine alkaloid biosynthesis	ko00960	3 out of 103 2.9126213592233%	6 out of 191 3.1413612565445%	0.729875565046489	1	https:\\www.genome.jp\dbget-bin\www_bget?map00960
Lysine degradation	ko00310	3 out of 103 2.9126213592233%	6 out of 191 3.1413612565445%	0.729875565046489	1	https:\\www.genome.jp\dbget-bin\www_bget?map00310
Biosynthesis of unsaturated fatty acids	ko01040	3 out of 103 2.9126213592233%	6 out of 191 3.1413612565445%	0.729875565046489	1	https:\\www.genome.jp\dbget-bin\www_bget?map01040
Valine, leucine and isoleucine biosynthesis	ko00290	3 out of 103 2.9126213592233%	6 out of 191 3.1413612565445%	0.729875565046489	1	https:\\www.genome.jp\dbget-bin\www_bget?map00290
Sulfur metabolism	ko00920	2 out of 103 1.94174757281553%	4 out of 191 2.09424083769634%	0.746224236466552	1	https:\\www.genome.jp\dbget-bin\www_bget?map00920
Carbapenem biosynthesis	ko00332	2 out of 103 1.94174757281553%	4 out of 191 2.09424083769634%	0.746224236466552	1	https:\\www.genome.jp\dbget-bin\www_bget?map00332
Histidine metabolism	ko00340	2 out of 103 1.94174757281553%	4 out of 191 2.09424083769634%	0.746224236466552	1	https:\\www.genome.jp\dbget-bin\www_bget?map00340
Anthocyanin biosynthesis	ko00942	2 out of 103 1.94174757281553%	4 out of 191 2.09424083769634%	0.746224236466552	1	https:\\www.genome.jp\dbget-bin\www_bget?map00942
Glyoxylate and dicarboxylate metabolism	ko00630	2 out of 103 1.94174757281553%	4 out of 191 2.09424083769634%	0.746224236466552	1	https:\\www.genome.jp\dbget-bin\www_bget?map00630
Betalain biosynthesis	ko00965	1 out of 103 0.970873786407767%	2 out of 191 1.04712041884817%	0.78903279140259	1	https:\\www.genome.jp\dbget-bin\www_bget?map00965
C5-Branched dibasic acid metabolism	ko00660	1 out of 103 0.970873786407767%	2 out of 191 1.04712041884817%	0.78903279140259	1	https:\\www.genome.jp\dbget-bin\www_bget?map00660
Porphyrin and chlorophyll metabolism	ko00860	1 out of 103 0.970873786407767%	2 out of 191 1.04712041884817%	0.78903279140259	1	https:\\www.genome.jp\dbget-bin\www_bget?map00860
Benzoxazinoid biosynthesis	ko00402	1 out of 103 0.970873786407767%	2 out of 191 1.04712041884817%	0.78903279140259	1	https:\\www.genome.jp\dbget-bin\www_bget?map00402
Biotin metabolism	ko00780	1 out of 103 0.970873786407767%	2 out of 191 1.04712041884817%	0.78903279140259	1	https:\\www.genome.jp\dbget-bin\www_bget?map00780
Taurine and hypotaurine metabolism	ko00430	1 out of 103 0.970873786407767%	2 out of 191 1.04712041884817%	0.78903279140259	1	https:\\www.genome.jp\dbget-bin\www_bget?map00430
alpha-Linolenic acid metabolism	ko00592	1 out of 103 0.970873786407767%	2 out of 191 1.04712041884817%	0.78903279140259	1	https:\\www.genome.jp\dbget-bin\www_bget?map00592
Fatty acid degradation	ko00071	1 out of 103 0.970873786407767%	2 out of 191 1.04712041884817%	0.78903279140259	1	https:\\www.genome.jp\dbget-bin\www_bget?map00071
Indole alkaloid biosynthesis	ko00901	1 out of 103 0.970873786407767%	2 out of 191 1.04712041884817%	0.78903279140259	1	https:\\www.genome.jp\dbget-bin\www_bget?map00901
Folate biosynthesis	ko00790	1 out of 103 0.970873786407767%	2 out of 191 1.04712041884817%	0.78903279140259	1	https:\\www.genome.jp\dbget-bin\www_bget?map00790
Caffeine metabolism	ko00232	1 out of 103 0.970873786407767%	2 out of 191 1.04712041884817%	0.78903279140259	1	https:\\www.genome.jp\dbget-bin\www_bget?map00232
Nitrogen metabolism	ko00910	1 out of 103 0.970873786407767%	2 out of 191 1.04712041884817%	0.78903279140259	1	https:\\www.genome.jp\dbget-bin\www_bget?map00910
Thiamine metabolism	ko00730	2 out of 103 1.94174757281553%	5 out of 191 2.61780104712042%	0.860973401905492	1	https:\\www.genome.jp\dbget-bin\www_bget?map00730
Butanoate metabolism	ko00650	2 out of 103 1.94174757281553%	5 out of 191 2.61780104712042%	0.860973401905492	1	https:\\www.genome.jp\dbget-bin\www_bget?map00650
Isoquinoline alkaloid biosynthesis	ko00950	2 out of 103 1.94174757281553%	5 out of 191 2.61780104712042%	0.860973401905492	1	https:\\www.genome.jp\dbget-bin\www_bget?map00950
ABC transporters	ko02010	14 out of 103 13.5922330097087%	31 out of 191 16.2303664921466%	0.897219760650533	1	https:\\www.genome.jp\dbget-bin\www_bget?map02010
Citrate cycle (TCA cycle)	ko00020	1 out of 103 0.970873786407767%	3 out of 191 1.57068062827225%	0.904004338945094	1	https:\\www.genome.jp\dbget-bin\www_bget?map00020
Pyruvate metabolism	ko00620	1 out of 103 0.970873786407767%	3 out of 191 1.57068062827225%	0.904004338945094	1	https:\\www.genome.jp\dbget-bin\www_bget?map00620
Biosynthesis of secondary metabolites - unclassified	ko00999	1 out of 103 0.970873786407767%	3 out of 191 1.57068062827225%	0.904004338945094	1	https:\\www.genome.jp\dbget-bin\www_bget?map00999
Phenylalanine, tyrosine and tryptophan biosynthesis	ko00400	2 out of 103 1.94174757281553%	6 out of 191 3.1413612565445%	0.926522320334994	1	https:\\www.genome.jp\dbget-bin\www_bget?map00400
Carbon metabolism	ko01200	4 out of 103 3.88349514563107%	11 out of 191 5.75916230366492%	0.935525502986523	1	https:\\www.genome.jp\dbget-bin\www_bget?map01200
Phenylalanine metabolism	ko00360	3 out of 103 2.9126213592233%	9 out of 191 4.71204188481675%	0.947344756113688	1	https:\\www.genome.jp\dbget-bin\www_bget?map00360
Fatty acid biosynthesis	ko00061	1 out of 103 0.970873786407767%	4 out of 191 2.09424083769634%	0.956597706437942	1	https:\\www.genome.jp\dbget-bin\www_bget?map00061
Oxidative phosphorylation	ko00190	1 out of 103 0.970873786407767%	4 out of 191 2.09424083769634%	0.956597706437942	1	https:\\www.genome.jp\dbget-bin\www_bget?map00190
Zeatin biosynthesis	ko00908	2 out of 103 1.94174757281553%	7 out of 191 3.66492146596859%	0.962237622917122	1	https:\\www.genome.jp\dbget-bin\www_bget?map00908
Glucosinolate biosynthesis	ko00966	2 out of 103 1.94174757281553%	7 out of 191 3.66492146596859%	0.962237622917122	1	https:\\www.genome.jp\dbget-bin\www_bget?map00966
Galactose metabolism	ko00052	2 out of 103 1.94174757281553%	7 out of 191 3.66492146596859%	0.962237622917122	1	https:\\www.genome.jp\dbget-bin\www_bget?map00052
Metabolic pathways	ko01100	82 out of 103 79.6116504854369%	160 out of 191 83.7696335078534%	0.971398068973658	1	https:\\www.genome.jp\dbget-bin\www_bget?map01100
Ubiquinone and other terpenoid-quinone biosynthesis	ko00130	1 out of 103 0.970873786407767%	5 out of 191 2.61780104712042%	0.980503782571054	1	https:\\www.genome.jp\dbget-bin\www_bget?map00130
Pyrimidine metabolism	ko00240	4 out of 103 3.88349514563107%	14 out of 191 7.32984293193717%	0.988654650845602	1	https:\\www.genome.jp\dbget-bin\www_bget?map00240
Starch and sucrose metabolism	ko00500	1 out of 103 0.970873786407767%	7 out of 191 3.66492146596859%	0.996143817035123	1	https:\\www.genome.jp\dbget-bin\www_bget?map00500

## Sheet: CK-S vs. H-S
#Kegg_pathway	ko_id	Cluter_frequency	Metabolome_frequency	P-value	Corrected_P-value	Pathway
Carbon metabolism	ko01200	10 out of 80 12.5%	11 out of 188 5.85106382978723%	0.000976685601981331	0.0664146209347305	https:\\www.genome.jp\dbget-bin\www_bget?map01200
Butanoate metabolism	ko00650	5 out of 80 6.25%	5 out of 188 2.65957446808511%	0.0129602699329585	0.881298355441176	https:\\www.genome.jp\dbget-bin\www_bget?map00650
Valine, leucine and isoleucine biosynthesis	ko00290	6 out of 80 7.5%	7 out of 188 3.72340425531915%	0.0242231670968193	1	https:\\www.genome.jp\dbget-bin\www_bget?map00290
Arginine and proline metabolism	ko00330	6 out of 80 7.5%	7 out of 188 3.72340425531915%	0.0242231670968193	1	https:\\www.genome.jp\dbget-bin\www_bget?map00330
Glutathione metabolism	ko00480	5 out of 80 6.25%	6 out of 188 3.19148936170213%	0.0512036894072619	1	https:\\www.genome.jp\dbget-bin\www_bget?map00480
Alanine, aspartate and glutamate metabolism	ko00250	7 out of 80 8.75%	10 out of 188 5.31914893617021%	0.0707329255963953	1	https:\\www.genome.jp\dbget-bin\www_bget?map00250
Nicotinate and nicotinamide metabolism	ko00760	8 out of 80 10%	12 out of 188 6.38297872340426%	0.0750415112426776	1	https:\\www.genome.jp\dbget-bin\www_bget?map00760
Pyruvate metabolism	ko00620	3 out of 80 3.75%	3 out of 188 1.59574468085106%	0.075387489493832	1	https:\\www.genome.jp\dbget-bin\www_bget?map00620
Citrate cycle (TCA cycle)	ko00020	3 out of 80 3.75%	3 out of 188 1.59574468085106%	0.075387489493832	1	https:\\www.genome.jp\dbget-bin\www_bget?map00020
Propanoate metabolism	ko00640	3 out of 80 3.75%	3 out of 188 1.59574468085106%	0.075387489493832	1	https:\\www.genome.jp\dbget-bin\www_bget?map00640
Pentose and glucuronate interconversions	ko00040	3 out of 80 3.75%	3 out of 188 1.59574468085106%	0.075387489493832	1	https:\\www.genome.jp\dbget-bin\www_bget?map00040
Pyrimidine metabolism	ko00240	9 out of 80 11.25%	14 out of 188 7.4468085106383%	0.0772919146815739	1	https:\\www.genome.jp\dbget-bin\www_bget?map00240
2-Oxocarboxylic acid metabolism	ko01210	10 out of 80 12.5%	16 out of 188 8.51063829787234%	0.0781189923786924	1	https:\\www.genome.jp\dbget-bin\www_bget?map01210
Biosynthesis of amino acids	ko01230	15 out of 80 18.75%	27 out of 188 14.3617021276596%	0.103187174567662	1	https:\\www.genome.jp\dbget-bin\www_bget?map01230
Lysine biosynthesis	ko00300	4 out of 80 5%	5 out of 188 2.65957446808511%	0.105046398403979	1	https:\\www.genome.jp\dbget-bin\www_bget?map00300
Amino sugar and nucleotide sugar metabolism	ko00520	4 out of 80 5%	5 out of 188 2.65957446808511%	0.105046398403979	1	https:\\www.genome.jp\dbget-bin\www_bget?map00520
Valine, leucine and isoleucine degradation	ko00280	4 out of 80 5%	5 out of 188 2.65957446808511%	0.105046398403979	1	https:\\www.genome.jp\dbget-bin\www_bget?map00280
Cyanoamino acid metabolism	ko00460	5 out of 80 6.25%	7 out of 188 3.72340425531915%	0.118654995183369	1	https:\\www.genome.jp\dbget-bin\www_bget?map00460
Glycine, serine and threonine metabolism	ko00260	5 out of 80 6.25%	7 out of 188 3.72340425531915%	0.118654995183369	1	https:\\www.genome.jp\dbget-bin\www_bget?map00260
Aminoacyl-tRNA biosynthesis	ko00970	10 out of 80 12.5%	17 out of 188 9.04255319148936%	0.12233971354914	1	https:\\www.genome.jp\dbget-bin\www_bget?map00970
Pantothenate and CoA biosynthesis	ko00770	6 out of 80 7.5%	9 out of 188 4.78723404255319%	0.124799730467086	1	https:\\www.genome.jp\dbget-bin\www_bget?map00770
Porphyrin and chlorophyll metabolism	ko00860	2 out of 80 2.5%	2 out of 188 1.06382978723404%	0.179770167254523	1	https:\\www.genome.jp\dbget-bin\www_bget?map00860
Taurine and hypotaurine metabolism	ko00430	2 out of 80 2.5%	2 out of 188 1.06382978723404%	0.179770167254523	1	https:\\www.genome.jp\dbget-bin\www_bget?map00430
C5-Branched dibasic acid metabolism	ko00660	2 out of 80 2.5%	2 out of 188 1.06382978723404%	0.179770167254523	1	https:\\www.genome.jp\dbget-bin\www_bget?map00660
Carbapenem biosynthesis	ko00332	3 out of 80 3.75%	4 out of 188 2.12765957446809%	0.207417471093841	1	https:\\www.genome.jp\dbget-bin\www_bget?map00332
Glyoxylate and dicarboxylate metabolism	ko00630	3 out of 80 3.75%	4 out of 188 2.12765957446809%	0.207417471093841	1	https:\\www.genome.jp\dbget-bin\www_bget?map00630
Ascorbate and aldarate metabolism	ko00053	3 out of 80 3.75%	4 out of 188 2.12765957446809%	0.207417471093841	1	https:\\www.genome.jp\dbget-bin\www_bget?map00053
Sulfur metabolism	ko00920	3 out of 80 3.75%	4 out of 188 2.12765957446809%	0.207417471093841	1	https:\\www.genome.jp\dbget-bin\www_bget?map00920
Histidine metabolism	ko00340	3 out of 80 3.75%	4 out of 188 2.12765957446809%	0.207417471093841	1	https:\\www.genome.jp\dbget-bin\www_bget?map00340
Lysine degradation	ko00310	4 out of 80 5%	6 out of 188 3.19148936170213%	0.212731816397413	1	https:\\www.genome.jp\dbget-bin\www_bget?map00310
beta-Alanine metabolism	ko00410	4 out of 80 5%	6 out of 188 3.19148936170213%	0.212731816397413	1	https:\\www.genome.jp\dbget-bin\www_bget?map00410
Metabolic pathways	ko01100	70 out of 80 87.5%	159 out of 188 84.5744680851064%	0.227332803529212	1	https:\\www.genome.jp\dbget-bin\www_bget?map01100
Riboflavin metabolism	ko00740	2 out of 80 2.5%	3 out of 188 1.59574468085106%	0.388535522775904	1	https:\\www.genome.jp\dbget-bin\www_bget?map00740
Biosynthesis of secondary metabolites - other antibiotics	ko00998	2 out of 80 2.5%	3 out of 188 1.59574468085106%	0.388535522775904	1	https:\\www.genome.jp\dbget-bin\www_bget?map00998
Carbon fixation in photosynthetic organisms	ko00710	2 out of 80 2.5%	3 out of 188 1.59574468085106%	0.388535522775904	1	https:\\www.genome.jp\dbget-bin\www_bget?map00710
Inositol phosphate metabolism	ko00562	2 out of 80 2.5%	3 out of 188 1.59574468085106%	0.388535522775904	1	https:\\www.genome.jp\dbget-bin\www_bget?map00562
Tyrosine metabolism	ko00350	6 out of 80 7.5%	12 out of 188 6.38297872340426%	0.401773266914897	1	https:\\www.genome.jp\dbget-bin\www_bget?map00350
One carbon pool by folate	ko00670	1 out of 80 1.25%	1 out of 188 0.531914893617021%	0.425531914893617	1	https:\\www.genome.jp\dbget-bin\www_bget?map00670
Glycerolipid metabolism	ko00561	1 out of 80 1.25%	1 out of 188 0.531914893617021%	0.425531914893617	1	https:\\www.genome.jp\dbget-bin\www_bget?map00561
Cysteine and methionine metabolism	ko00270	5 out of 80 6.25%	10 out of 188 5.31914893617021%	0.430817846035197	1	https:\\www.genome.jp\dbget-bin\www_bget?map00270
ABC transporters	ko02010	14 out of 80 17.5%	31 out of 188 16.4893617021277%	0.448675876715098	1	https:\\www.genome.jp\dbget-bin\www_bget?map02010
Glucosinolate biosynthesis	ko00966	4 out of 80 5%	8 out of 188 4.25531914893617%	0.465509131593161	1	https:\\www.genome.jp\dbget-bin\www_bget?map00966
Arginine biosynthesis	ko00220	3 out of 80 3.75%	6 out of 188 3.19148936170213%	0.509216343859853	1	https:\\www.genome.jp\dbget-bin\www_bget?map00220
Monobactam biosynthesis	ko00261	2 out of 80 2.5%	4 out of 188 2.12765957446809%	0.569653574457967	1	https:\\www.genome.jp\dbget-bin\www_bget?map00261
Oxidative phosphorylation	ko00190	2 out of 80 2.5%	4 out of 188 2.12765957446809%	0.569653574457967	1	https:\\www.genome.jp\dbget-bin\www_bget?map00190
Anthocyanin biosynthesis	ko00942	2 out of 80 2.5%	4 out of 188 2.12765957446809%	0.569653574457967	1	https:\\www.genome.jp\dbget-bin\www_bget?map00942
Zeatin biosynthesis	ko00908	3 out of 80 3.75%	7 out of 188 3.72340425531915%	0.637502918242643	1	https:\\www.genome.jp\dbget-bin\www_bget?map00908
Galactose metabolism	ko00052	3 out of 80 3.75%	7 out of 188 3.72340425531915%	0.637502918242643	1	https:\\www.genome.jp\dbget-bin\www_bget?map00052
Starch and sucrose metabolism	ko00500	3 out of 80 3.75%	7 out of 188 3.72340425531915%	0.637502918242643	1	https:\\www.genome.jp\dbget-bin\www_bget?map00500
Nitrogen metabolism	ko00910	1 out of 80 1.25%	2 out of 188 1.06382978723404%	0.671293662532711	1	https:\\www.genome.jp\dbget-bin\www_bget?map00910
Fatty acid degradation	ko00071	1 out of 80 1.25%	2 out of 188 1.06382978723404%	0.671293662532711	1	https:\\www.genome.jp\dbget-bin\www_bget?map00071
Photosynthesis	ko00195	1 out of 80 1.25%	2 out of 188 1.06382978723404%	0.671293662532711	1	https:\\www.genome.jp\dbget-bin\www_bget?map00195
Pentose phosphate pathway	ko00030	1 out of 80 1.25%	2 out of 188 1.06382978723404%	0.671293662532711	1	https:\\www.genome.jp\dbget-bin\www_bget?map00030
Caffeine metabolism	ko00232	1 out of 80 1.25%	2 out of 188 1.06382978723404%	0.671293662532711	1	https:\\www.genome.jp\dbget-bin\www_bget?map00232
Biotin metabolism	ko00780	1 out of 80 1.25%	2 out of 188 1.06382978723404%	0.671293662532711	1	https:\\www.genome.jp\dbget-bin\www_bget?map00780
Isoquinoline alkaloid biosynthesis	ko00950	2 out of 80 2.5%	5 out of 188 2.65957446808511%	0.70877323734419	1	https:\\www.genome.jp\dbget-bin\www_bget?map00950
Phenylalanine metabolism	ko00360	3 out of 80 3.75%	8 out of 188 4.25531914893617%	0.740699190232332	1	https:\\www.genome.jp\dbget-bin\www_bget?map00360
Phenylalanine, tyrosine and tryptophan biosynthesis	ko00400	2 out of 80 2.5%	6 out of 188 3.19148936170213%	0.808551684086357	1	https:\\www.genome.jp\dbget-bin\www_bget?map00400
Sulfur relay system	ko04122	1 out of 80 1.25%	3 out of 188 1.59574468085106%	0.812672732411115	1	https:\\www.genome.jp\dbget-bin\www_bget?map04122
Vitamin B6 metabolism	ko00750	1 out of 80 1.25%	3 out of 188 1.59574468085106%	0.812672732411115	1	https:\\www.genome.jp\dbget-bin\www_bget?map00750
Plant hormone signal transduction	ko04075	1 out of 80 1.25%	3 out of 188 1.59574468085106%	0.812672732411115	1	https:\\www.genome.jp\dbget-bin\www_bget?map04075
Purine metabolism	ko00230	6 out of 80 7.5%	18 out of 188 9.57446808510638%	0.860998872811152	1	https:\\www.genome.jp\dbget-bin\www_bget?map00230
Biosynthesis of secondary metabolites	ko01110	29 out of 80 36.25%	77 out of 188 40.9574468085106%	0.899890640577269	1	https:\\www.genome.jp\dbget-bin\www_bget?map01110
Flavonoid biosynthesis	ko00941	2 out of 80 2.5%	8 out of 188 4.25531914893617%	0.922395190487682	1	https:\\www.genome.jp\dbget-bin\www_bget?map00941
Thiamine metabolism	ko00730	1 out of 80 1.25%	5 out of 188 2.65957446808511%	0.939905588658325	1	https:\\www.genome.jp\dbget-bin\www_bget?map00730
Tropane, piperidine and pyridine alkaloid biosynthesis	ko00960	1 out of 80 1.25%	6 out of 188 3.19148936170213%	0.966176369572718	1	https:\\www.genome.jp\dbget-bin\www_bget?map00960
Flavone and flavonol biosynthesis	ko00944	1 out of 80 1.25%	8 out of 188 4.25531914893617%	0.989422286422747	1	https:\\www.genome.jp\dbget-bin\www_bget?map00944
Phenylpropanoid biosynthesis	ko00940	1 out of 80 1.25%	17 out of 188 9.04255319148936%	0.999954894972094	1	https:\\www.genome.jp\dbget-bin\www_bget?map00940

## Sheet: CK-S vs. L-S
#Kegg_pathway	ko_id	Cluter_frequency	Metabolome_frequency	P-value	Corrected_P-value	Pathway
Galactose metabolism	ko00052	7 out of 79 8.86075949367089%	7 out of 189 3.7037037037037%	0.00189769760435211	0.129043437095943	https:\\www.genome.jp\dbget-bin\www_bget?map00052
Butanoate metabolism	ko00650	5 out of 79 6.32911392405063%	5 out of 189 2.64550264550265%	0.0118288177959541	0.804359610124881	https:\\www.genome.jp\dbget-bin\www_bget?map00650
Ascorbate and aldarate metabolism	ko00053	4 out of 79 5.06329113924051%	4 out of 189 2.11640211640212%	0.0291777505633536	1	https:\\www.genome.jp\dbget-bin\www_bget?map00053
Carbon metabolism	ko01200	8 out of 79 10.126582278481%	11 out of 189 5.82010582010582%	0.034350568557963	1	https:\\www.genome.jp\dbget-bin\www_bget?map01200
Alanine, aspartate and glutamate metabolism	ko00250	7 out of 79 8.86075949367089%	10 out of 189 5.29100529100529%	0.0640781428223471	1	https:\\www.genome.jp\dbget-bin\www_bget?map00250
Nicotinate and nicotinamide metabolism	ko00760	8 out of 79 10.126582278481%	12 out of 189 6.34920634920635%	0.0674183197059862	1	https:\\www.genome.jp\dbget-bin\www_bget?map00760
Carbon fixation in photosynthetic organisms	ko00710	3 out of 79 3.79746835443038%	3 out of 189 1.58730158730159%	0.0714087053261021	1	https:\\www.genome.jp\dbget-bin\www_bget?map00710
Biosynthesis of secondary metabolites - other antibiotics	ko00998	3 out of 79 3.79746835443038%	3 out of 189 1.58730158730159%	0.0714087053261021	1	https:\\www.genome.jp\dbget-bin\www_bget?map00998
Inositol phosphate metabolism	ko00562	3 out of 79 3.79746835443038%	3 out of 189 1.58730158730159%	0.0714087053261021	1	https:\\www.genome.jp\dbget-bin\www_bget?map00562
Pentose and glucuronate interconversions	ko00040	3 out of 79 3.79746835443038%	3 out of 189 1.58730158730159%	0.0714087053261021	1	https:\\www.genome.jp\dbget-bin\www_bget?map00040
Citrate cycle (TCA cycle)	ko00020	3 out of 79 3.79746835443038%	3 out of 189 1.58730158730159%	0.0714087053261021	1	https:\\www.genome.jp\dbget-bin\www_bget?map00020
Pyruvate metabolism	ko00620	3 out of 79 3.79746835443038%	3 out of 189 1.58730158730159%	0.0714087053261021	1	https:\\www.genome.jp\dbget-bin\www_bget?map00620
Lysine biosynthesis	ko00300	4 out of 79 5.06329113924051%	5 out of 189 2.64550264550265%	0.0985734816329511	1	https:\\www.genome.jp\dbget-bin\www_bget?map00300
Amino sugar and nucleotide sugar metabolism	ko00520	4 out of 79 5.06329113924051%	5 out of 189 2.64550264550265%	0.0985734816329511	1	https:\\www.genome.jp\dbget-bin\www_bget?map00520
Starch and sucrose metabolism	ko00500	5 out of 79 6.32911392405063%	7 out of 189 3.7037037037037%	0.110367169891617	1	https:\\www.genome.jp\dbget-bin\www_bget?map00500
Valine, leucine and isoleucine biosynthesis	ko00290	5 out of 79 6.32911392405063%	7 out of 189 3.7037037037037%	0.110367169891617	1	https:\\www.genome.jp\dbget-bin\www_bget?map00290
2-Oxocarboxylic acid metabolism	ko01210	9 out of 79 11.3924050632911%	16 out of 189 8.46560846560847%	0.168355482201273	1	https:\\www.genome.jp\dbget-bin\www_bget?map01210
C5-Branched dibasic acid metabolism	ko00660	2 out of 79 2.53164556962025%	2 out of 189 1.05820105820106%	0.173421141506248	1	https:\\www.genome.jp\dbget-bin\www_bget?map00660
Porphyrin and chlorophyll metabolism	ko00860	2 out of 79 2.53164556962025%	2 out of 189 1.05820105820106%	0.173421141506248	1	https:\\www.genome.jp\dbget-bin\www_bget?map00860
Pentose phosphate pathway	ko00030	2 out of 79 2.53164556962025%	2 out of 189 1.05820105820106%	0.173421141506248	1	https:\\www.genome.jp\dbget-bin\www_bget?map00030
Pyrimidine metabolism	ko00240	8 out of 79 10.126582278481%	14 out of 189 7.40740740740741%	0.176381400164545	1	https:\\www.genome.jp\dbget-bin\www_bget?map00240
Cysteine and methionine metabolism	ko00270	6 out of 79 7.59493670886076%	10 out of 189 5.29100529100529%	0.191642014580133	1	https:\\www.genome.jp\dbget-bin\www_bget?map00270
Flavone and flavonol biosynthesis	ko00944	5 out of 79 6.32911392405063%	8 out of 189 4.23280423280423%	0.197847824557538	1	https:\\www.genome.jp\dbget-bin\www_bget?map00944
Histidine metabolism	ko00340	3 out of 79 3.79746835443038%	4 out of 189 2.11640211640212%	0.198101569614348	1	https:\\www.genome.jp\dbget-bin\www_bget?map00340
Sulfur metabolism	ko00920	3 out of 79 3.79746835443038%	4 out of 189 2.11640211640212%	0.198101569614348	1	https:\\www.genome.jp\dbget-bin\www_bget?map00920
Oxidative phosphorylation	ko00190	3 out of 79 3.79746835443038%	4 out of 189 2.11640211640212%	0.198101569614348	1	https:\\www.genome.jp\dbget-bin\www_bget?map00190
Glyoxylate and dicarboxylate metabolism	ko00630	3 out of 79 3.79746835443038%	4 out of 189 2.11640211640212%	0.198101569614348	1	https:\\www.genome.jp\dbget-bin\www_bget?map00630
Biosynthesis of amino acids	ko01230	13 out of 79 16.4556962025316%	27 out of 189 14.2857142857143%	0.302569231286895	1	https:\\www.genome.jp\dbget-bin\www_bget?map01230
Zeatin biosynthesis	ko00908	4 out of 79 5.06329113924051%	7 out of 189 3.7037037037037%	0.322653558547591	1	https:\\www.genome.jp\dbget-bin\www_bget?map00908
Glycine, serine and threonine metabolism	ko00260	4 out of 79 5.06329113924051%	7 out of 189 3.7037037037037%	0.322653558547591	1	https:\\www.genome.jp\dbget-bin\www_bget?map00260
Valine, leucine and isoleucine degradation	ko00280	3 out of 79 3.79746835443038%	5 out of 189 2.64550264550265%	0.347393701586443	1	https:\\www.genome.jp\dbget-bin\www_bget?map00280
Propanoate metabolism	ko00640	2 out of 79 2.53164556962025%	3 out of 189 1.58730158730159%	0.377446013866539	1	https:\\www.genome.jp\dbget-bin\www_bget?map00640
Riboflavin metabolism	ko00740	2 out of 79 2.53164556962025%	3 out of 189 1.58730158730159%	0.377446013866539	1	https:\\www.genome.jp\dbget-bin\www_bget?map00740
ABC transporters	ko02010	14 out of 79 17.7215189873418%	31 out of 189 16.4021164021164%	0.411902546349445	1	https:\\www.genome.jp\dbget-bin\www_bget?map02010
AGE-RAGE signaling pathway in diabetic complications	ko04933	1 out of 79 1.26582278481013%	1 out of 189 0.529100529100529%	0.417989417989418	1	https:\\www.genome.jp\dbget-bin\www_bget?map04933
Phosphatidylinositol signaling system	ko04070	1 out of 79 1.26582278481013%	1 out of 189 0.529100529100529%	0.417989417989418	1	https:\\www.genome.jp\dbget-bin\www_bget?map04070
Glycolysis / Gluconeogenesis	ko00010	1 out of 79 1.26582278481013%	1 out of 189 0.529100529100529%	0.417989417989418	1	https:\\www.genome.jp\dbget-bin\www_bget?map00010
Glycerolipid metabolism	ko00561	1 out of 79 1.26582278481013%	1 out of 189 0.529100529100529%	0.417989417989418	1	https:\\www.genome.jp\dbget-bin\www_bget?map00561
Flavonoid biosynthesis	ko00941	4 out of 79 5.06329113924051%	8 out of 189 4.23280423280423%	0.447459292537639	1	https:\\www.genome.jp\dbget-bin\www_bget?map00941
Lysine degradation	ko00310	3 out of 79 3.79746835443038%	6 out of 189 3.17460317460317%	0.493440352428708	1	https:\\www.genome.jp\dbget-bin\www_bget?map00310
Arginine biosynthesis	ko00220	3 out of 79 3.79746835443038%	6 out of 189 3.17460317460317%	0.493440352428708	1	https:\\www.genome.jp\dbget-bin\www_bget?map00220
beta-Alanine metabolism	ko00410	3 out of 79 3.79746835443038%	6 out of 189 3.17460317460317%	0.493440352428708	1	https:\\www.genome.jp\dbget-bin\www_bget?map00410
Glutathione metabolism	ko00480	3 out of 79 3.79746835443038%	6 out of 189 3.17460317460317%	0.493440352428708	1	https:\\www.genome.jp\dbget-bin\www_bget?map00480
Metabolic pathways	ko01100	67 out of 79 84.8101265822785%	159 out of 189 84.1269841269841%	0.496679746344096	1	https:\\www.genome.jp\dbget-bin\www_bget?map01100
Monobactam biosynthesis	ko00261	2 out of 79 2.53164556962025%	4 out of 189 2.11640211640212%	0.55679045811873	1	https:\\www.genome.jp\dbget-bin\www_bget?map00261
Pantothenate and CoA biosynthesis	ko00770	4 out of 79 5.06329113924051%	9 out of 189 4.76190476190476%	0.564404333889642	1	https:\\www.genome.jp\dbget-bin\www_bget?map00770
Cyanoamino acid metabolism	ko00460	3 out of 79 3.79746835443038%	7 out of 189 3.7037037037037%	0.62153044783955	1	https:\\www.genome.jp\dbget-bin\www_bget?map00460
Arginine and proline metabolism	ko00330	3 out of 79 3.79746835443038%	7 out of 189 3.7037037037037%	0.62153044783955	1	https:\\www.genome.jp\dbget-bin\www_bget?map00330
Biosynthesis of secondary metabolites	ko01110	32 out of 79 40.5063291139241%	78 out of 189 41.2698412698413%	0.62892360906057	1	https:\\www.genome.jp\dbget-bin\www_bget?map01110
Taurine and hypotaurine metabolism	ko00430	1 out of 79 1.26582278481013%	2 out of 189 1.05820105820106%	0.662557694472588	1	https:\\www.genome.jp\dbget-bin\www_bget?map00430
Nitrogen metabolism	ko00910	1 out of 79 1.26582278481013%	2 out of 189 1.05820105820106%	0.662557694472588	1	https:\\www.genome.jp\dbget-bin\www_bget?map00910
Stilbenoid, diarylheptanoid and gingerol biosynthesis	ko00945	1 out of 79 1.26582278481013%	2 out of 189 1.05820105820106%	0.662557694472588	1	https:\\www.genome.jp\dbget-bin\www_bget?map00945
Indole alkaloid biosynthesis	ko00901	1 out of 79 1.26582278481013%	2 out of 189 1.05820105820106%	0.662557694472588	1	https:\\www.genome.jp\dbget-bin\www_bget?map00901
Biotin metabolism	ko00780	1 out of 79 1.26582278481013%	2 out of 189 1.05820105820106%	0.662557694472588	1	https:\\www.genome.jp\dbget-bin\www_bget?map00780
Tryptophan metabolism	ko00380	2 out of 79 2.53164556962025%	5 out of 189 2.64550264550265%	0.696388295806925	1	https:\\www.genome.jp\dbget-bin\www_bget?map00380
Glucosinolate biosynthesis	ko00966	3 out of 79 3.79746835443038%	8 out of 189 4.23280423280423%	0.725973141020697	1	https:\\www.genome.jp\dbget-bin\www_bget?map00966
Phenylalanine metabolism	ko00360	3 out of 79 3.79746835443038%	8 out of 189 4.23280423280423%	0.725973141020697	1	https:\\www.genome.jp\dbget-bin\www_bget?map00360
Aminoacyl-tRNA biosynthesis	ko00970	6 out of 79 7.59493670886076%	17 out of 189 8.994708994709%	0.794576770961379	1	https:\\www.genome.jp\dbget-bin\www_bget?map00970
Phenylalanine, tyrosine and tryptophan biosynthesis	ko00400	2 out of 79 2.53164556962025%	6 out of 189 3.17460317460317%	0.797862267496031	1	https:\\www.genome.jp\dbget-bin\www_bget?map00400
Sulfur relay system	ko04122	1 out of 79 1.26582278481013%	3 out of 189 1.58730158730159%	0.805113534775612	1	https:\\www.genome.jp\dbget-bin\www_bget?map04122
Linoleic acid metabolism	ko00591	1 out of 79 1.26582278481013%	3 out of 189 1.58730158730159%	0.805113534775612	1	https:\\www.genome.jp\dbget-bin\www_bget?map00591
Tyrosine metabolism	ko00350	4 out of 79 5.06329113924051%	12 out of 189 6.34920634920635%	0.819239331491494	1	https:\\www.genome.jp\dbget-bin\www_bget?map00350
Carbapenem biosynthesis	ko00332	1 out of 79 1.26582278481013%	4 out of 189 2.11640211640212%	0.887887893661239	1	https:\\www.genome.jp\dbget-bin\www_bget?map00332
Isoquinoline alkaloid biosynthesis	ko00950	1 out of 79 1.26582278481013%	5 out of 189 2.64550264550265%	0.935762793124818	1	https:\\www.genome.jp\dbget-bin\www_bget?map00950
Thiamine metabolism	ko00730	1 out of 79 1.26582278481013%	5 out of 189 2.64550264550265%	0.935762793124818	1	https:\\www.genome.jp\dbget-bin\www_bget?map00730
Purine metabolism	ko00230	5 out of 79 6.32911392405063%	18 out of 189 9.52380952380952%	0.938592900845389	1	https:\\www.genome.jp\dbget-bin\www_bget?map00230
Tropane, piperidine and pyridine alkaloid biosynthesis	ko00960	1 out of 79 1.26582278481013%	6 out of 189 3.17460317460317%	0.963342898250576	1	https:\\www.genome.jp\dbget-bin\www_bget?map00960
Phenylpropanoid biosynthesis	ko00940	4 out of 79 5.06329113924051%	17 out of 189 8.994708994709%	0.972073393158362	1	https:\\www.genome.jp\dbget-bin\www_bget?map00940

## Sheet: H-S vs. H-R
#Kegg_pathway	ko_id	Cluter_frequency	Metabolome_frequency	P-value	Corrected_P-value	Pathway
Phenylpropanoid biosynthesis	ko00940	15 out of 110 13.6363636363636%	17 out of 191 8.90052356020942%	0.0054554842475843	0.425527771311575	https:\\www.genome.jp\dbget-bin\www_bget?map00940
Flavone and flavonol biosynthesis	ko00944	7 out of 110 6.36363636363636%	8 out of 191 4.18848167539267%	0.0788940830817589	1	https:\\www.genome.jp\dbget-bin\www_bget?map00944
Anthocyanin biosynthesis	ko00942	4 out of 110 3.63636363636364%	4 out of 191 2.09424083769634%	0.10745338337489	1	https:\\www.genome.jp\dbget-bin\www_bget?map00942
Vitamin B6 metabolism	ko00750	3 out of 110 2.72727272727273%	3 out of 191 1.57068062827225%	0.18879659882691	1	https:\\www.genome.jp\dbget-bin\www_bget?map00750
Biosynthesis of secondary metabolites - unclassified	ko00999	3 out of 110 2.72727272727273%	3 out of 191 1.57068062827225%	0.18879659882691	1	https:\\www.genome.jp\dbget-bin\www_bget?map00999
Pentose and glucuronate interconversions	ko00040	3 out of 110 2.72727272727273%	3 out of 191 1.57068062827225%	0.18879659882691	1	https:\\www.genome.jp\dbget-bin\www_bget?map00040
Pyruvate metabolism	ko00620	3 out of 110 2.72727272727273%	3 out of 191 1.57068062827225%	0.18879659882691	1	https:\\www.genome.jp\dbget-bin\www_bget?map00620
Citrate cycle (TCA cycle)	ko00020	3 out of 110 2.72727272727273%	3 out of 191 1.57068062827225%	0.18879659882691	1	https:\\www.genome.jp\dbget-bin\www_bget?map00020
Lysine degradation	ko00310	5 out of 110 4.54545454545455%	6 out of 191 3.1413612565445%	0.193534720686084	1	https:\\www.genome.jp\dbget-bin\www_bget?map00310
Pyrimidine metabolism	ko00240	10 out of 110 9.09090909090909%	14 out of 191 7.32984293193717%	0.211620125918984	1	https:\\www.genome.jp\dbget-bin\www_bget?map00240
Flavonoid biosynthesis	ko00941	6 out of 110 5.45454545454545%	8 out of 191 4.18848167539267%	0.262169490671054	1	https:\\www.genome.jp\dbget-bin\www_bget?map00941
Butanoate metabolism	ko00650	4 out of 110 3.63636363636364%	5 out of 191 2.61780104712042%	0.293629298954914	1	https:\\www.genome.jp\dbget-bin\www_bget?map00650
Caffeine metabolism	ko00232	2 out of 110 1.81818181818182%	2 out of 191 1.04712041884817%	0.330394047947093	1	https:\\www.genome.jp\dbget-bin\www_bget?map00232
Stilbenoid, diarylheptanoid and gingerol biosynthesis	ko00945	2 out of 110 1.81818181818182%	2 out of 191 1.04712041884817%	0.330394047947093	1	https:\\www.genome.jp\dbget-bin\www_bget?map00945
Pentose phosphate pathway	ko00030	2 out of 110 1.81818181818182%	2 out of 191 1.04712041884817%	0.330394047947093	1	https:\\www.genome.jp\dbget-bin\www_bget?map00030
Galactose metabolism	ko00052	5 out of 110 4.54545454545455%	7 out of 191 3.66492146596859%	0.365589184953587	1	https:\\www.genome.jp\dbget-bin\www_bget?map00052
Phenylalanine metabolism	ko00360	6 out of 110 5.45454545454545%	9 out of 191 4.71204188481675%	0.420407274272741	1	https:\\www.genome.jp\dbget-bin\www_bget?map00360
Linoleic acid metabolism	ko00591	3 out of 110 2.72727272727273%	4 out of 191 2.09424083769634%	0.43282624518297	1	https:\\www.genome.jp\dbget-bin\www_bget?map00591
Ascorbate and aldarate metabolism	ko00053	3 out of 110 2.72727272727273%	4 out of 191 2.09424083769634%	0.43282624518297	1	https:\\www.genome.jp\dbget-bin\www_bget?map00053
Oxidative phosphorylation	ko00190	3 out of 110 2.72727272727273%	4 out of 191 2.09424083769634%	0.43282624518297	1	https:\\www.genome.jp\dbget-bin\www_bget?map00190
Alanine, aspartate and glutamate metabolism	ko00250	6 out of 110 5.45454545454545%	10 out of 191 5.23560209424084%	0.572993708460086	1	https:\\www.genome.jp\dbget-bin\www_bget?map00250
Glycerolipid metabolism	ko00561	1 out of 110 0.909090909090909%	1 out of 191 0.523560209424084%	0.575916230366492	1	https:\\www.genome.jp\dbget-bin\www_bget?map00561
Phosphonate and phosphinate metabolism	ko00440	1 out of 110 0.909090909090909%	1 out of 191 0.523560209424084%	0.575916230366492	1	https:\\www.genome.jp\dbget-bin\www_bget?map00440
AGE-RAGE signaling pathway in diabetic complications	ko04933	1 out of 110 0.909090909090909%	1 out of 191 0.523560209424084%	0.575916230366492	1	https:\\www.genome.jp\dbget-bin\www_bget?map04933
Glycolysis / Gluconeogenesis	ko00010	1 out of 110 0.909090909090909%	1 out of 191 0.523560209424084%	0.575916230366492	1	https:\\www.genome.jp\dbget-bin\www_bget?map00010
Arachidonic acid metabolism	ko00590	1 out of 110 0.909090909090909%	1 out of 191 0.523560209424084%	0.575916230366492	1	https:\\www.genome.jp\dbget-bin\www_bget?map00590
One carbon pool by folate	ko00670	1 out of 110 0.909090909090909%	1 out of 191 0.523560209424084%	0.575916230366492	1	https:\\www.genome.jp\dbget-bin\www_bget?map00670
Monoterpenoid biosynthesis	ko00902	1 out of 110 0.909090909090909%	1 out of 191 0.523560209424084%	0.575916230366492	1	https:\\www.genome.jp\dbget-bin\www_bget?map00902
Propanoate metabolism	ko00640	2 out of 110 1.81818181818182%	3 out of 191 1.57068062827225%	0.613588946187459	1	https:\\www.genome.jp\dbget-bin\www_bget?map00640
Isoquinoline alkaloid biosynthesis	ko00950	3 out of 110 2.72727272727273%	5 out of 191 2.61780104712042%	0.641621664525052	1	https:\\www.genome.jp\dbget-bin\www_bget?map00950
Tryptophan metabolism	ko00380	3 out of 110 2.72727272727273%	5 out of 191 2.61780104712042%	0.641621664525052	1	https:\\www.genome.jp\dbget-bin\www_bget?map00380
Amino sugar and nucleotide sugar metabolism	ko00520	3 out of 110 2.72727272727273%	5 out of 191 2.61780104712042%	0.641621664525052	1	https:\\www.genome.jp\dbget-bin\www_bget?map00520
Thiamine metabolism	ko00730	3 out of 110 2.72727272727273%	5 out of 191 2.61780104712042%	0.641621664525052	1	https:\\www.genome.jp\dbget-bin\www_bget?map00730
Biosynthesis of secondary metabolites	ko01110	44 out of 110 40%	78 out of 191 40.8376963350785%	0.664348597886307	1	https:\\www.genome.jp\dbget-bin\www_bget?map01110
Starch and sucrose metabolism	ko00500	4 out of 110 3.63636363636364%	7 out of 191 3.66492146596859%	0.664790816211227	1	https:\\www.genome.jp\dbget-bin\www_bget?map00500
Zeatin biosynthesis	ko00908	4 out of 110 3.63636363636364%	7 out of 191 3.66492146596859%	0.664790816211227	1	https:\\www.genome.jp\dbget-bin\www_bget?map00908
Purine metabolism	ko00230	10 out of 110 9.09090909090909%	18 out of 191 9.42408376963351%	0.670514251979469	1	https:\\www.genome.jp\dbget-bin\www_bget?map00230
Carbon metabolism	ko01200	6 out of 110 5.45454545454545%	11 out of 191 5.75916230366492%	0.702818630365343	1	https:\\www.genome.jp\dbget-bin\www_bget?map01200
Tyrosine metabolism	ko00350	7 out of 110 6.36363636363636%	13 out of 191 6.80628272251309%	0.719099798411427	1	https:\\www.genome.jp\dbget-bin\www_bget?map00350
Tropane, piperidine and pyridine alkaloid biosynthesis	ko00960	3 out of 110 2.72727272727273%	6 out of 191 3.1413612565445%	0.78942487355753	1	https:\\www.genome.jp\dbget-bin\www_bget?map00960
Glutathione metabolism	ko00480	3 out of 110 2.72727272727273%	6 out of 191 3.1413612565445%	0.78942487355753	1	https:\\www.genome.jp\dbget-bin\www_bget?map00480
Biosynthesis of unsaturated fatty acids	ko01040	3 out of 110 2.72727272727273%	6 out of 191 3.1413612565445%	0.78942487355753	1	https:\\www.genome.jp\dbget-bin\www_bget?map01040
Glyoxylate and dicarboxylate metabolism	ko00630	2 out of 110 1.81818181818182%	4 out of 191 2.09424083769634%	0.794351647191947	1	https:\\www.genome.jp\dbget-bin\www_bget?map00630
Sulfur metabolism	ko00920	2 out of 110 1.81818181818182%	4 out of 191 2.09424083769634%	0.794351647191947	1	https:\\www.genome.jp\dbget-bin\www_bget?map00920
Folate biosynthesis	ko00790	1 out of 110 0.909090909090909%	2 out of 191 1.04712041884817%	0.821438412785891	1	https:\\www.genome.jp\dbget-bin\www_bget?map00790
Betalain biosynthesis	ko00965	1 out of 110 0.909090909090909%	2 out of 191 1.04712041884817%	0.821438412785891	1	https:\\www.genome.jp\dbget-bin\www_bget?map00965
Taurine and hypotaurine metabolism	ko00430	1 out of 110 0.909090909090909%	2 out of 191 1.04712041884817%	0.821438412785891	1	https:\\www.genome.jp\dbget-bin\www_bget?map00430
Fatty acid degradation	ko00071	1 out of 110 0.909090909090909%	2 out of 191 1.04712041884817%	0.821438412785891	1	https:\\www.genome.jp\dbget-bin\www_bget?map00071
Photosynthesis	ko00195	1 out of 110 0.909090909090909%	2 out of 191 1.04712041884817%	0.821438412785891	1	https:\\www.genome.jp\dbget-bin\www_bget?map00195
C5-Branched dibasic acid metabolism	ko00660	1 out of 110 0.909090909090909%	2 out of 191 1.04712041884817%	0.821438412785891	1	https:\\www.genome.jp\dbget-bin\www_bget?map00660
Indole alkaloid biosynthesis	ko00901	1 out of 110 0.909090909090909%	2 out of 191 1.04712041884817%	0.821438412785891	1	https:\\www.genome.jp\dbget-bin\www_bget?map00901
Benzoxazinoid biosynthesis	ko00402	1 out of 110 0.909090909090909%	2 out of 191 1.04712041884817%	0.821438412785891	1	https:\\www.genome.jp\dbget-bin\www_bget?map00402
alpha-Linolenic acid metabolism	ko00592	1 out of 110 0.909090909090909%	2 out of 191 1.04712041884817%	0.821438412785891	1	https:\\www.genome.jp\dbget-bin\www_bget?map00592
Pantothenate and CoA biosynthesis	ko00770	4 out of 110 3.63636363636364%	9 out of 191 4.71204188481675%	0.877014981105051	1	https:\\www.genome.jp\dbget-bin\www_bget?map00770
Arginine and proline metabolism	ko00330	3 out of 110 2.72727272727273%	7 out of 191 3.66492146596859%	0.88290041656726	1	https:\\www.genome.jp\dbget-bin\www_bget?map00330
Cyanoamino acid metabolism	ko00460	3 out of 110 2.72727272727273%	7 out of 191 3.66492146596859%	0.88290041656726	1	https:\\www.genome.jp\dbget-bin\www_bget?map00460
Valine, leucine and isoleucine biosynthesis	ko00290	3 out of 110 2.72727272727273%	7 out of 191 3.66492146596859%	0.88290041656726	1	https:\\www.genome.jp\dbget-bin\www_bget?map00290
Lysine biosynthesis	ko00300	2 out of 110 1.81818181818182%	5 out of 191 2.61780104712042%	0.896171635636543	1	https:\\www.genome.jp\dbget-bin\www_bget?map00300
Ubiquinone and other terpenoid-quinone biosynthesis	ko00130	2 out of 110 1.81818181818182%	5 out of 191 2.61780104712042%	0.896171635636543	1	https:\\www.genome.jp\dbget-bin\www_bget?map00130
Valine, leucine and isoleucine degradation	ko00280	2 out of 110 1.81818181818182%	5 out of 191 2.61780104712042%	0.896171635636543	1	https:\\www.genome.jp\dbget-bin\www_bget?map00280
Metabolic pathways	ko01100	90 out of 110 81.8181818181818%	161 out of 191 84.2931937172775%	0.903777540241693	1	https:\\www.genome.jp\dbget-bin\www_bget?map01100
Plant hormone signal transduction	ko04075	1 out of 110 0.909090909090909%	3 out of 191 1.57068062827225%	0.925363146085108	1	https:\\www.genome.jp\dbget-bin\www_bget?map04075
Sulfur relay system	ko04122	1 out of 110 0.909090909090909%	3 out of 191 1.57068062827225%	0.925363146085108	1	https:\\www.genome.jp\dbget-bin\www_bget?map04122
Inositol phosphate metabolism	ko00562	1 out of 110 0.909090909090909%	3 out of 191 1.57068062827225%	0.925363146085108	1	https:\\www.genome.jp\dbget-bin\www_bget?map00562
Riboflavin metabolism	ko00740	1 out of 110 0.909090909090909%	3 out of 191 1.57068062827225%	0.925363146085108	1	https:\\www.genome.jp\dbget-bin\www_bget?map00740
Nicotinate and nicotinamide metabolism	ko00760	5 out of 110 4.54545454545455%	12 out of 191 6.28272251308901%	0.926366744191757	1	https:\\www.genome.jp\dbget-bin\www_bget?map00760
beta-Alanine metabolism	ko00410	2 out of 110 1.81818181818182%	6 out of 191 3.1413612565445%	0.949545016676049	1	https:\\www.genome.jp\dbget-bin\www_bget?map00410
Phenylalanine, tyrosine and tryptophan biosynthesis	ko00400	2 out of 110 1.81818181818182%	6 out of 191 3.1413612565445%	0.949545016676049	1	https:\\www.genome.jp\dbget-bin\www_bget?map00400
Carbapenem biosynthesis	ko00332	1 out of 110 0.909090909090909%	4 out of 191 2.09424083769634%	0.969033645716162	1	https:\\www.genome.jp\dbget-bin\www_bget?map00332
Histidine metabolism	ko00340	1 out of 110 0.909090909090909%	4 out of 191 2.09424083769634%	0.969033645716162	1	https:\\www.genome.jp\dbget-bin\www_bget?map00340
2-Oxocarboxylic acid metabolism	ko01210	6 out of 110 5.45454545454545%	16 out of 191 8.37696335078534%	0.974741164189	1	https:\\www.genome.jp\dbget-bin\www_bget?map01210
Cysteine and methionine metabolism	ko00270	3 out of 110 2.72727272727273%	10 out of 191 5.23560209424084%	0.984056837731186	1	https:\\www.genome.jp\dbget-bin\www_bget?map00270
Glucosinolate biosynthesis	ko00966	2 out of 110 1.81818181818182%	8 out of 191 4.18848167539267%	0.989048844856475	1	https:\\www.genome.jp\dbget-bin\www_bget?map00966
Arginine biosynthesis	ko00220	1 out of 110 0.909090909090909%	6 out of 191 3.1413612565445%	0.99478997454807	1	https:\\www.genome.jp\dbget-bin\www_bget?map00220
Glycine, serine and threonine metabolism	ko00260	1 out of 110 0.909090909090909%	7 out of 191 3.66492146596859%	0.997887827519488	1	https:\\www.genome.jp\dbget-bin\www_bget?map00260
ABC transporters	ko02010	11 out of 110 10%	31 out of 191 16.2303664921466%	0.99819698865041	1	https:\\www.genome.jp\dbget-bin\www_bget?map02010
Aminoacyl-tRNA biosynthesis	ko00970	4 out of 110 3.63636363636364%	17 out of 191 8.90052356020942%	0.999448522915938	1	https:\\www.genome.jp\dbget-bin\www_bget?map00970
Biosynthesis of amino acids	ko01230	8 out of 110 7.27272727272727%	27 out of 191 14.1361256544503%	0.999644278629116	1	https:\\www.genome.jp\dbget-bin\www_bget?map01230

## Sheet: L-R vs. H-R
#Kegg_pathway	ko_id	Cluter_frequency	Metabolome_frequency	P-value	Corrected_P-value	Pathway
Arachidonic acid metabolism	ko00590	2 out of 36 5.55555555555556%	2 out of 177 1.12994350282486%	0.040446841294299	1	https:\\www.genome.jp\dbget-bin\www_bget?map00590
Plant hormone signal transduction	ko04075	2 out of 36 5.55555555555556%	3 out of 177 1.69491525423729%	0.105624036979969	1	https:\\www.genome.jp\dbget-bin\www_bget?map04075
Glycine, serine and threonine metabolism	ko00260	3 out of 36 8.33333333333333%	7 out of 177 3.95480225988701%	0.149938654240038	1	https:\\www.genome.jp\dbget-bin\www_bget?map00260
Sulfur metabolism	ko00920	2 out of 36 5.55555555555556%	4 out of 177 2.25988700564972%	0.184286169704053	1	https:\\www.genome.jp\dbget-bin\www_bget?map00920
Carbapenem biosynthesis	ko00332	2 out of 36 5.55555555555556%	4 out of 177 2.25988700564972%	0.184286169704053	1	https:\\www.genome.jp\dbget-bin\www_bget?map00332
AGE-RAGE signaling pathway in diabetic complications	ko04933	1 out of 36 2.77777777777778%	1 out of 177 0.564971751412429%	0.203389830508475	1	https:\\www.genome.jp\dbget-bin\www_bget?map04933
Glycolysis / Gluconeogenesis	ko00010	1 out of 36 2.77777777777778%	1 out of 177 0.564971751412429%	0.203389830508475	1	https:\\www.genome.jp\dbget-bin\www_bget?map00010
Purine metabolism	ko00230	5 out of 36 13.8888888888889%	17 out of 177 9.6045197740113%	0.245479179686172	1	https:\\www.genome.jp\dbget-bin\www_bget?map00230
Flavone and flavonol biosynthesis	ko00944	2 out of 36 5.55555555555556%	5 out of 177 2.82485875706215%	0.26855620013679	1	https:\\www.genome.jp\dbget-bin\www_bget?map00944
Biosynthesis of secondary metabolites	ko01110	17 out of 36 47.2222222222222%	74 out of 177 41.8079096045198%	0.290347689083663	1	https:\\www.genome.jp\dbget-bin\www_bget?map01110
Cysteine and methionine metabolism	ko00270	3 out of 36 8.33333333333333%	10 out of 177 5.64971751412429%	0.330895469228524	1	https:\\www.genome.jp\dbget-bin\www_bget?map00270
Flavonoid biosynthesis	ko00941	2 out of 36 5.55555555555556%	6 out of 177 3.38983050847458%	0.353071201588228	1	https:\\www.genome.jp\dbget-bin\www_bget?map00941
Glutathione metabolism	ko00480	2 out of 36 5.55555555555556%	6 out of 177 3.38983050847458%	0.353071201588228	1	https:\\www.genome.jp\dbget-bin\www_bget?map00480
Lysine degradation	ko00310	2 out of 36 5.55555555555556%	6 out of 177 3.38983050847458%	0.353071201588228	1	https:\\www.genome.jp\dbget-bin\www_bget?map00310
Taurine and hypotaurine metabolism	ko00430	1 out of 36 2.77777777777778%	2 out of 177 1.12994350282486%	0.36633281972265	1	https:\\www.genome.jp\dbget-bin\www_bget?map00430
Pentose phosphate pathway	ko00030	1 out of 36 2.77777777777778%	2 out of 177 1.12994350282486%	0.36633281972265	1	https:\\www.genome.jp\dbget-bin\www_bget?map00030
Indole alkaloid biosynthesis	ko00901	1 out of 36 2.77777777777778%	2 out of 177 1.12994350282486%	0.36633281972265	1	https:\\www.genome.jp\dbget-bin\www_bget?map00901
Porphyrin and chlorophyll metabolism	ko00860	1 out of 36 2.77777777777778%	2 out of 177 1.12994350282486%	0.36633281972265	1	https:\\www.genome.jp\dbget-bin\www_bget?map00860
alpha-Linolenic acid metabolism	ko00592	1 out of 36 2.77777777777778%	2 out of 177 1.12994350282486%	0.36633281972265	1	https:\\www.genome.jp\dbget-bin\www_bget?map00592
Caffeine metabolism	ko00232	1 out of 36 2.77777777777778%	2 out of 177 1.12994350282486%	0.36633281972265	1	https:\\www.genome.jp\dbget-bin\www_bget?map00232
Vitamin B6 metabolism	ko00750	1 out of 36 2.77777777777778%	2 out of 177 1.12994350282486%	0.36633281972265	1	https:\\www.genome.jp\dbget-bin\www_bget?map00750
Phenylpropanoid biosynthesis	ko00940	4 out of 36 11.1111111111111%	16 out of 177 9.03954802259887%	0.415943759424962	1	https:\\www.genome.jp\dbget-bin\www_bget?map00940
Valine, leucine and isoleucine biosynthesis	ko00290	2 out of 36 5.55555555555556%	7 out of 177 3.95480225988701%	0.434324220527508	1	https:\\www.genome.jp\dbget-bin\www_bget?map00290
Cyanoamino acid metabolism	ko00460	2 out of 36 5.55555555555556%	7 out of 177 3.95480225988701%	0.434324220527508	1	https:\\www.genome.jp\dbget-bin\www_bget?map00460
Aminoacyl-tRNA biosynthesis	ko00970	4 out of 36 11.1111111111111%	17 out of 177 9.6045197740113%	0.468394399344585	1	https:\\www.genome.jp\dbget-bin\www_bget?map00970
Biosynthesis of amino acids	ko01230	6 out of 36 16.6666666666667%	27 out of 177 15.2542372881356%	0.48361808365132	1	https:\\www.genome.jp\dbget-bin\www_bget?map01230
Citrate cycle (TCA cycle)	ko00020	1 out of 36 2.77777777777778%	3 out of 177 1.69491525423729%	0.496687211093991	1	https:\\www.genome.jp\dbget-bin\www_bget?map00020
Sulfur relay system	ko04122	1 out of 36 2.77777777777778%	3 out of 177 1.69491525423729%	0.496687211093991	1	https:\\www.genome.jp\dbget-bin\www_bget?map04122
Riboflavin metabolism	ko00740	1 out of 36 2.77777777777778%	3 out of 177 1.69491525423729%	0.496687211093991	1	https:\\www.genome.jp\dbget-bin\www_bget?map00740
Pantothenate and CoA biosynthesis	ko00770	2 out of 36 5.55555555555556%	8 out of 177 4.51977401129944%	0.510160371537498	1	https:\\www.genome.jp\dbget-bin\www_bget?map00770
Monobactam biosynthesis	ko00261	1 out of 36 2.77777777777778%	4 out of 177 2.25988700564972%	0.600820891557303	1	https:\\www.genome.jp\dbget-bin\www_bget?map00261
Linoleic acid metabolism	ko00591	1 out of 36 2.77777777777778%	4 out of 177 2.25988700564972%	0.600820891557303	1	https:\\www.genome.jp\dbget-bin\www_bget?map00591
Thiamine metabolism	ko00730	1 out of 36 2.77777777777778%	4 out of 177 2.25988700564972%	0.600820891557303	1	https:\\www.genome.jp\dbget-bin\www_bget?map00730
Glyoxylate and dicarboxylate metabolism	ko00630	1 out of 36 2.77777777777778%	4 out of 177 2.25988700564972%	0.600820891557303	1	https:\\www.genome.jp\dbget-bin\www_bget?map00630
ABC transporters	ko02010	6 out of 36 16.6666666666667%	30 out of 177 16.9491525423729%	0.605557058796373	1	https:\\www.genome.jp\dbget-bin\www_bget?map02010
Valine, leucine and isoleucine degradation	ko00280	1 out of 36 2.77777777777778%	5 out of 177 2.82485875706215%	0.68388706441243	1	https:\\www.genome.jp\dbget-bin\www_bget?map00280
Lysine biosynthesis	ko00300	1 out of 36 2.77777777777778%	5 out of 177 2.82485875706215%	0.68388706441243	1	https:\\www.genome.jp\dbget-bin\www_bget?map00300
Butanoate metabolism	ko00650	1 out of 36 2.77777777777778%	5 out of 177 2.82485875706215%	0.68388706441243	1	https:\\www.genome.jp\dbget-bin\www_bget?map00650
Amino sugar and nucleotide sugar metabolism	ko00520	1 out of 36 2.77777777777778%	5 out of 177 2.82485875706215%	0.68388706441243	1	https:\\www.genome.jp\dbget-bin\www_bget?map00520
Carbon metabolism	ko01200	2 out of 36 5.55555555555556%	11 out of 177 6.21468926553672%	0.696492103827713	1	https:\\www.genome.jp\dbget-bin\www_bget?map01200
Tropane, piperidine and pyridine alkaloid biosynthesis	ko00960	1 out of 36 2.77777777777778%	6 out of 177 3.38983050847458%	0.75005023697727	1	https:\\www.genome.jp\dbget-bin\www_bget?map00960
Phenylalanine, tyrosine and tryptophan biosynthesis	ko00400	1 out of 36 2.77777777777778%	6 out of 177 3.38983050847458%	0.75005023697727	1	https:\\www.genome.jp\dbget-bin\www_bget?map00400
Biosynthesis of unsaturated fatty acids	ko01040	1 out of 36 2.77777777777778%	6 out of 177 3.38983050847458%	0.75005023697727	1	https:\\www.genome.jp\dbget-bin\www_bget?map01040
Galactose metabolism	ko00052	1 out of 36 2.77777777777778%	7 out of 177 3.95480225988701%	0.802671239718898	1	https:\\www.genome.jp\dbget-bin\www_bget?map00052
Starch and sucrose metabolism	ko00500	1 out of 36 2.77777777777778%	7 out of 177 3.95480225988701%	0.802671239718898	1	https:\\www.genome.jp\dbget-bin\www_bget?map00500
Zeatin biosynthesis	ko00908	1 out of 36 2.77777777777778%	7 out of 177 3.95480225988701%	0.802671239718898	1	https:\\www.genome.jp\dbget-bin\www_bget?map00908
Arginine and proline metabolism	ko00330	1 out of 36 2.77777777777778%	7 out of 177 3.95480225988701%	0.802671239718898	1	https:\\www.genome.jp\dbget-bin\www_bget?map00330
Pyrimidine metabolism	ko00240	2 out of 36 5.55555555555556%	14 out of 177 7.90960451977401%	0.821989780645888	1	https:\\www.genome.jp\dbget-bin\www_bget?map00240
Glucosinolate biosynthesis	ko00966	1 out of 36 2.77777777777778%	8 out of 177 4.51977401129944%	0.844458506601954	1	https:\\www.genome.jp\dbget-bin\www_bget?map00966
Metabolic pathways	ko01100	30 out of 36 83.3333333333333%	154 out of 177 87.0056497175141%	0.84461525019297	1	https:\\www.genome.jp\dbget-bin\www_bget?map01100
Phenylalanine metabolism	ko00360	1 out of 36 2.77777777777778%	9 out of 177 5.08474576271186%	0.877591605787337	1	https:\\www.genome.jp\dbget-bin\www_bget?map00360
2-Oxocarboxylic acid metabolism	ko01210	2 out of 36 5.55555555555556%	16 out of 177 9.03954802259887%	0.878276048912576	1	https:\\www.genome.jp\dbget-bin\www_bget?map01210
Alanine, aspartate and glutamate metabolism	ko00250	1 out of 36 2.77777777777778%	10 out of 177 5.64971751412429%	0.903821975975764	1	https:\\www.genome.jp\dbget-bin\www_bget?map00250
Tyrosine metabolism	ko00350	1 out of 36 2.77777777777778%	13 out of 177 7.34463276836158%	0.953807474724566	1	https:\\www.genome.jp\dbget-bin\www_bget?map00350

## Sheet: L-S vs. H-S
#Kegg_pathway	ko_id	Cluter_frequency	Metabolome_frequency	P-value	Corrected_P-value	Pathway
Galactose metabolism	ko00052	5 out of 37 13.5135135135135%	7 out of 189 3.7037037037037%	0.00351291550462266	0.196723268258869	https:\\www.genome.jp\dbget-bin\www_bget?map00052
Flavone and flavonol biosynthesis	ko00944	4 out of 37 10.8108108108108%	8 out of 189 4.23280423280423%	0.0486332993222146	1	https:\\www.genome.jp\dbget-bin\www_bget?map00944
Citrate cycle (TCA cycle)	ko00020	2 out of 37 5.40540540540541%	3 out of 189 1.58730158730159%	0.0984293136983997	1	https:\\www.genome.jp\dbget-bin\www_bget?map00020
Carbon metabolism	ko01200	4 out of 37 10.8108108108108%	11 out of 189 5.82010582010582%	0.145686410423521	1	https:\\www.genome.jp\dbget-bin\www_bget?map01200
Ascorbate and aldarate metabolism	ko00053	2 out of 37 5.40540540540541%	4 out of 189 2.11640211640212%	0.172640916352813	1	https:\\www.genome.jp\dbget-bin\www_bget?map00053
Carbapenem biosynthesis	ko00332	2 out of 37 5.40540540540541%	4 out of 189 2.11640211640212%	0.172640916352813	1	https:\\www.genome.jp\dbget-bin\www_bget?map00332
Tyrosine metabolism	ko00350	4 out of 37 10.8108108108108%	12 out of 189 6.34920634920635%	0.188170151639487	1	https:\\www.genome.jp\dbget-bin\www_bget?map00350
Phosphatidylinositol signaling system	ko04070	1 out of 37 2.7027027027027%	1 out of 189 0.529100529100529%	0.195767195767196	1	https:\\www.genome.jp\dbget-bin\www_bget?map04070
AGE-RAGE signaling pathway in diabetic complications	ko04933	1 out of 37 2.7027027027027%	1 out of 189 0.529100529100529%	0.195767195767196	1	https:\\www.genome.jp\dbget-bin\www_bget?map04933
Glycolysis / Gluconeogenesis	ko00010	1 out of 37 2.7027027027027%	1 out of 189 0.529100529100529%	0.195767195767196	1	https:\\www.genome.jp\dbget-bin\www_bget?map00010
Lysine biosynthesis	ko00300	2 out of 37 5.40540540540541%	5 out of 189 2.64550264550265%	0.252869675979209	1	https:\\www.genome.jp\dbget-bin\www_bget?map00300
Biosynthesis of amino acids	ko01230	7 out of 37 18.9189189189189%	27 out of 189 14.2857142857143%	0.255176381494795	1	https:\\www.genome.jp\dbget-bin\www_bget?map01230
Glutathione metabolism	ko00480	2 out of 37 5.40540540540541%	6 out of 189 3.17460317460317%	0.334079493807556	1	https:\\www.genome.jp\dbget-bin\www_bget?map00480
beta-Alanine metabolism	ko00410	2 out of 37 5.40540540540541%	6 out of 189 3.17460317460317%	0.334079493807556	1	https:\\www.genome.jp\dbget-bin\www_bget?map00410
Lysine degradation	ko00310	2 out of 37 5.40540540540541%	6 out of 189 3.17460317460317%	0.334079493807556	1	https:\\www.genome.jp\dbget-bin\www_bget?map00310
Pentose phosphate pathway	ko00030	1 out of 37 2.7027027027027%	2 out of 189 1.05820105820106%	0.354047056174715	1	https:\\www.genome.jp\dbget-bin\www_bget?map00030
Indole alkaloid biosynthesis	ko00901	1 out of 37 2.7027027027027%	2 out of 189 1.05820105820106%	0.354047056174715	1	https:\\www.genome.jp\dbget-bin\www_bget?map00901
Fatty acid degradation	ko00071	1 out of 37 2.7027027027027%	2 out of 189 1.05820105820106%	0.354047056174715	1	https:\\www.genome.jp\dbget-bin\www_bget?map00071
Taurine and hypotaurine metabolism	ko00430	1 out of 37 2.7027027027027%	2 out of 189 1.05820105820106%	0.354047056174715	1	https:\\www.genome.jp\dbget-bin\www_bget?map00430
Starch and sucrose metabolism	ko00500	2 out of 37 5.40540540540541%	7 out of 189 3.7037037037037%	0.412892956355724	1	https:\\www.genome.jp\dbget-bin\www_bget?map00500
Metabolic pathways	ko01100	32 out of 37 86.4864864864865%	159 out of 189 84.1269841269841%	0.43966412534491	1	https:\\www.genome.jp\dbget-bin\www_bget?map01100
Sulfur relay system	ko04122	1 out of 37 2.7027027027027%	3 out of 189 1.58730158730159%	0.481855927412875	1	https:\\www.genome.jp\dbget-bin\www_bget?map04122
Carbon fixation in photosynthetic organisms	ko00710	1 out of 37 2.7027027027027%	3 out of 189 1.58730158730159%	0.481855927412875	1	https:\\www.genome.jp\dbget-bin\www_bget?map00710
Linoleic acid metabolism	ko00591	1 out of 37 2.7027027027027%	3 out of 189 1.58730158730159%	0.481855927412875	1	https:\\www.genome.jp\dbget-bin\www_bget?map00591
Inositol phosphate metabolism	ko00562	1 out of 37 2.7027027027027%	3 out of 189 1.58730158730159%	0.481855927412875	1	https:\\www.genome.jp\dbget-bin\www_bget?map00562
Pentose and glucuronate interconversions	ko00040	1 out of 37 2.7027027027027%	3 out of 189 1.58730158730159%	0.481855927412875	1	https:\\www.genome.jp\dbget-bin\www_bget?map00040
Propanoate metabolism	ko00640	1 out of 37 2.7027027027027%	3 out of 189 1.58730158730159%	0.481855927412875	1	https:\\www.genome.jp\dbget-bin\www_bget?map00640
Pyruvate metabolism	ko00620	1 out of 37 2.7027027027027%	3 out of 189 1.58730158730159%	0.481855927412875	1	https:\\www.genome.jp\dbget-bin\www_bget?map00620
Flavonoid biosynthesis	ko00941	2 out of 37 5.40540540540541%	8 out of 189 4.23280423280423%	0.487159488372265	1	https:\\www.genome.jp\dbget-bin\www_bget?map00941
Pantothenate and CoA biosynthesis	ko00770	2 out of 37 5.40540540540541%	9 out of 189 4.76190476190476%	0.555623031699275	1	https:\\www.genome.jp\dbget-bin\www_bget?map00770
Sulfur metabolism	ko00920	1 out of 37 2.7027027027027%	4 out of 189 2.11640211640212%	0.584927597766226	1	https:\\www.genome.jp\dbget-bin\www_bget?map00920
Oxidative phosphorylation	ko00190	1 out of 37 2.7027027027027%	4 out of 189 2.11640211640212%	0.584927597766226	1	https:\\www.genome.jp\dbget-bin\www_bget?map00190
Glyoxylate and dicarboxylate metabolism	ko00630	1 out of 37 2.7027027027027%	4 out of 189 2.11640211640212%	0.584927597766226	1	https:\\www.genome.jp\dbget-bin\www_bget?map00630
Histidine metabolism	ko00340	1 out of 37 2.7027027027027%	4 out of 189 2.11640211640212%	0.584927597766226	1	https:\\www.genome.jp\dbget-bin\www_bget?map00340
ABC transporters	ko02010	6 out of 37 16.2162162162162%	31 out of 189 16.4021164021164%	0.598103091120602	1	https:\\www.genome.jp\dbget-bin\www_bget?map02010
Biosynthesis of secondary metabolites	ko01110	15 out of 37 40.5405405405405%	78 out of 189 41.2698412698413%	0.610286955857056	1	https:\\www.genome.jp\dbget-bin\www_bget?map01110
Cysteine and methionine metabolism	ko00270	2 out of 37 5.40540540540541%	10 out of 189 5.29100529100529%	0.617668117839376	1	https:\\www.genome.jp\dbget-bin\www_bget?map00270
Alanine, aspartate and glutamate metabolism	ko00250	2 out of 37 5.40540540540541%	10 out of 189 5.29100529100529%	0.617668117839376	1	https:\\www.genome.jp\dbget-bin\www_bget?map00250
Butanoate metabolism	ko00650	1 out of 37 2.7027027027027%	5 out of 189 2.64550264550265%	0.667942078212982	1	https:\\www.genome.jp\dbget-bin\www_bget?map00650
Amino sugar and nucleotide sugar metabolism	ko00520	1 out of 37 2.7027027027027%	5 out of 189 2.64550264550265%	0.667942078212982	1	https:\\www.genome.jp\dbget-bin\www_bget?map00520
Isoquinoline alkaloid biosynthesis	ko00950	1 out of 37 2.7027027027027%	5 out of 189 2.64550264550265%	0.667942078212982	1	https:\\www.genome.jp\dbget-bin\www_bget?map00950
Thiamine metabolism	ko00730	1 out of 37 2.7027027027027%	5 out of 189 2.64550264550265%	0.667942078212982	1	https:\\www.genome.jp\dbget-bin\www_bget?map00730
Tryptophan metabolism	ko00380	1 out of 37 2.7027027027027%	5 out of 189 2.64550264550265%	0.667942078212982	1	https:\\www.genome.jp\dbget-bin\www_bget?map00380
Aminoacyl-tRNA biosynthesis	ko00970	3 out of 37 8.10810810810811%	17 out of 189 8.994708994709%	0.686601487268809	1	https:\\www.genome.jp\dbget-bin\www_bget?map00970
Nicotinate and nicotinamide metabolism	ko00760	2 out of 37 5.40540540540541%	12 out of 189 6.34920634920635%	0.722137227789916	1	https:\\www.genome.jp\dbget-bin\www_bget?map00760
Arginine biosynthesis	ko00220	1 out of 37 2.7027027027027%	6 out of 189 3.17460317460317%	0.734714595094067	1	https:\\www.genome.jp\dbget-bin\www_bget?map00220
Phenylalanine, tyrosine and tryptophan biosynthesis	ko00400	1 out of 37 2.7027027027027%	6 out of 189 3.17460317460317%	0.734714595094067	1	https:\\www.genome.jp\dbget-bin\www_bget?map00400
Zeatin biosynthesis	ko00908	1 out of 37 2.7027027027027%	7 out of 189 3.7037037037037%	0.788351534883792	1	https:\\www.genome.jp\dbget-bin\www_bget?map00908
Cyanoamino acid metabolism	ko00460	1 out of 37 2.7027027027027%	7 out of 189 3.7037037037037%	0.788351534883792	1	https:\\www.genome.jp\dbget-bin\www_bget?map00460
Arginine and proline metabolism	ko00330	1 out of 37 2.7027027027027%	7 out of 189 3.7037037037037%	0.788351534883792	1	https:\\www.genome.jp\dbget-bin\www_bget?map00330
Glycine, serine and threonine metabolism	ko00260	1 out of 37 2.7027027027027%	7 out of 189 3.7037037037037%	0.788351534883792	1	https:\\www.genome.jp\dbget-bin\www_bget?map00260
Pyrimidine metabolism	ko00240	2 out of 37 5.40540540540541%	14 out of 189 7.40740740740741%	0.802257016707078	1	https:\\www.genome.jp\dbget-bin\www_bget?map00240
Phenylalanine metabolism	ko00360	1 out of 37 2.7027027027027%	8 out of 189 4.23280423280423%	0.831378970099724	1	https:\\www.genome.jp\dbget-bin\www_bget?map00360
2-Oxocarboxylic acid metabolism	ko01210	2 out of 37 5.40540540540541%	16 out of 189 8.46560846560847%	0.861780336798473	1	https:\\www.genome.jp\dbget-bin\www_bget?map01210
Phenylpropanoid biosynthesis	ko00940	2 out of 37 5.40540540540541%	17 out of 189 8.994708994709%	0.885137516735759	1	https:\\www.genome.jp\dbget-bin\www_bget?map00940
Purine metabolism	ko00230	2 out of 37 5.40540540540541%	18 out of 189 9.52380952380952%	0.904904548739373	1	https:\\www.genome.jp\dbget-bin\www_bget?map00230

## Sheet: L-S vs. L-R
#Kegg_pathway	ko_id	Cluter_frequency	Metabolome_frequency	P-value	Corrected_P-value	Pathway
Phenylpropanoid biosynthesis	ko00940	13 out of 104 12.5%	17 out of 192 8.85416666666667%	0.0443057384911495	1	https:\\www.genome.jp\dbget-bin\www_bget?map00940
Linoleic acid metabolism	ko00591	4 out of 104 3.84615384615385%	4 out of 192 2.08333333333333%	0.0837996314229435	1	https:\\www.genome.jp\dbget-bin\www_bget?map00591
Sulfur metabolism	ko00920	4 out of 104 3.84615384615385%	4 out of 192 2.08333333333333%	0.0837996314229435	1	https:\\www.genome.jp\dbget-bin\www_bget?map00920
Biosynthesis of secondary metabolites	ko01110	47 out of 104 45.1923076923077%	78 out of 192 40.625%	0.104891545650176	1	https:\\www.genome.jp\dbget-bin\www_bget?map01110
Phenylalanine metabolism	ko00360	7 out of 104 6.73076923076923%	9 out of 192 4.6875%	0.13213332636503	1	https:\\www.genome.jp\dbget-bin\www_bget?map00360
Biosynthesis of unsaturated fatty acids	ko01040	5 out of 104 4.80769230769231%	6 out of 192 3.125%	0.149454912112258	1	https:\\www.genome.jp\dbget-bin\www_bget?map01040
Lysine degradation	ko00310	5 out of 104 4.80769230769231%	6 out of 192 3.125%	0.149454912112258	1	https:\\www.genome.jp\dbget-bin\www_bget?map00310
Citrate cycle (TCA cycle)	ko00020	3 out of 104 2.88461538461538%	3 out of 192 1.5625%	0.156813171672637	1	https:\\www.genome.jp\dbget-bin\www_bget?map00020
Pentose and glucuronate interconversions	ko00040	3 out of 104 2.88461538461538%	3 out of 192 1.5625%	0.156813171672637	1	https:\\www.genome.jp\dbget-bin\www_bget?map00040
Vitamin B6 metabolism	ko00750	3 out of 104 2.88461538461538%	3 out of 192 1.5625%	0.156813171672637	1	https:\\www.genome.jp\dbget-bin\www_bget?map00750
Pyruvate metabolism	ko00620	3 out of 104 2.88461538461538%	3 out of 192 1.5625%	0.156813171672637	1	https:\\www.genome.jp\dbget-bin\www_bget?map00620
Biosynthesis of secondary metabolites - unclassified	ko00999	3 out of 104 2.88461538461538%	3 out of 192 1.5625%	0.156813171672637	1	https:\\www.genome.jp\dbget-bin\www_bget?map00999
Pentose phosphate pathway	ko00030	2 out of 104 1.92307692307692%	2 out of 192 1.04166666666667%	0.292102966841187	1	https:\\www.genome.jp\dbget-bin\www_bget?map00030
Arachidonic acid metabolism	ko00590	2 out of 104 1.92307692307692%	2 out of 192 1.04166666666667%	0.292102966841187	1	https:\\www.genome.jp\dbget-bin\www_bget?map00590
Caffeine metabolism	ko00232	2 out of 104 1.92307692307692%	2 out of 192 1.04166666666667%	0.292102966841187	1	https:\\www.genome.jp\dbget-bin\www_bget?map00232
Stilbenoid, diarylheptanoid and gingerol biosynthesis	ko00945	2 out of 104 1.92307692307692%	2 out of 192 1.04166666666667%	0.292102966841187	1	https:\\www.genome.jp\dbget-bin\www_bget?map00945
alpha-Linolenic acid metabolism	ko00592	2 out of 104 1.92307692307692%	2 out of 192 1.04166666666667%	0.292102966841187	1	https:\\www.genome.jp\dbget-bin\www_bget?map00592
Starch and sucrose metabolism	ko00500	5 out of 104 4.80769230769231%	7 out of 192 3.64583333333333%	0.296626132867961	1	https:\\www.genome.jp\dbget-bin\www_bget?map00500
Carbon metabolism	ko01200	7 out of 104 6.73076923076923%	11 out of 192 5.72916666666667%	0.371412896180172	1	https:\\www.genome.jp\dbget-bin\www_bget?map01200
Oxidative phosphorylation	ko00190	3 out of 104 2.88461538461538%	4 out of 192 2.08333333333333%	0.375853792421716	1	https:\\www.genome.jp\dbget-bin\www_bget?map00190
Ascorbate and aldarate metabolism	ko00053	3 out of 104 2.88461538461538%	4 out of 192 2.08333333333333%	0.375853792421716	1	https:\\www.genome.jp\dbget-bin\www_bget?map00053
Anthocyanin biosynthesis	ko00942	3 out of 104 2.88461538461538%	4 out of 192 2.08333333333333%	0.375853792421716	1	https:\\www.genome.jp\dbget-bin\www_bget?map00942
Tyrosine metabolism	ko00350	8 out of 104 7.69230769230769%	13 out of 192 6.77083333333333%	0.398985280279759	1	https:\\www.genome.jp\dbget-bin\www_bget?map00350
Flavone and flavonol biosynthesis	ko00944	5 out of 104 4.80769230769231%	8 out of 192 4.16666666666667%	0.456260502048025	1	https:\\www.genome.jp\dbget-bin\www_bget?map00944
Flavonoid biosynthesis	ko00941	5 out of 104 4.80769230769231%	8 out of 192 4.16666666666667%	0.456260502048025	1	https:\\www.genome.jp\dbget-bin\www_bget?map00941
Pyrimidine metabolism	ko00240	8 out of 104 7.69230769230769%	14 out of 192 7.29166666666667%	0.52112039273172	1	https:\\www.genome.jp\dbget-bin\www_bget?map00240
Glycolysis / Gluconeogenesis	ko00010	1 out of 104 0.961538461538462%	1 out of 192 0.520833333333333%	0.541666666666667	1	https:\\www.genome.jp\dbget-bin\www_bget?map00010
Phosphonate and phosphinate metabolism	ko00440	1 out of 104 0.961538461538462%	1 out of 192 0.520833333333333%	0.541666666666667	1	https:\\www.genome.jp\dbget-bin\www_bget?map00440
AGE-RAGE signaling pathway in diabetic complications	ko04933	1 out of 104 0.961538461538462%	1 out of 192 0.520833333333333%	0.541666666666667	1	https:\\www.genome.jp\dbget-bin\www_bget?map04933
Glycerolipid metabolism	ko00561	1 out of 104 0.961538461538462%	1 out of 192 0.520833333333333%	0.541666666666667	1	https:\\www.genome.jp\dbget-bin\www_bget?map00561
Monoterpenoid biosynthesis	ko00902	1 out of 104 0.961538461538462%	1 out of 192 0.520833333333333%	0.541666666666667	1	https:\\www.genome.jp\dbget-bin\www_bget?map00902
Purine metabolism	ko00230	10 out of 104 9.61538461538461%	18 out of 192 9.375%	0.551472626692113	1	https:\\www.genome.jp\dbget-bin\www_bget?map00230
Carbon fixation in photosynthetic organisms	ko00710	2 out of 104 1.92307692307692%	3 out of 192 1.5625%	0.562682557178286	1	https:\\www.genome.jp\dbget-bin\www_bget?map00710
Propanoate metabolism	ko00640	2 out of 104 1.92307692307692%	3 out of 192 1.5625%	0.562682557178286	1	https:\\www.genome.jp\dbget-bin\www_bget?map00640
Sulfur relay system	ko04122	2 out of 104 1.92307692307692%	3 out of 192 1.5625%	0.562682557178286	1	https:\\www.genome.jp\dbget-bin\www_bget?map04122
Biosynthesis of secondary metabolites - other antibiotics	ko00998	2 out of 104 1.92307692307692%	3 out of 192 1.5625%	0.562682557178286	1	https:\\www.genome.jp\dbget-bin\www_bget?map00998
Inositol phosphate metabolism	ko00562	2 out of 104 1.92307692307692%	3 out of 192 1.5625%	0.562682557178286	1	https:\\www.genome.jp\dbget-bin\www_bget?map00562
Isoquinoline alkaloid biosynthesis	ko00950	3 out of 104 2.88461538461538%	5 out of 192 2.60416666666667%	0.578582877583098	1	https:\\www.genome.jp\dbget-bin\www_bget?map00950
Amino sugar and nucleotide sugar metabolism	ko00520	3 out of 104 2.88461538461538%	5 out of 192 2.60416666666667%	0.578582877583098	1	https:\\www.genome.jp\dbget-bin\www_bget?map00520
Tryptophan metabolism	ko00380	3 out of 104 2.88461538461538%	5 out of 192 2.60416666666667%	0.578582877583098	1	https:\\www.genome.jp\dbget-bin\www_bget?map00380
Lysine biosynthesis	ko00300	3 out of 104 2.88461538461538%	5 out of 192 2.60416666666667%	0.578582877583098	1	https:\\www.genome.jp\dbget-bin\www_bget?map00300
Butanoate metabolism	ko00650	3 out of 104 2.88461538461538%	5 out of 192 2.60416666666667%	0.578582877583098	1	https:\\www.genome.jp\dbget-bin\www_bget?map00650
Zeatin biosynthesis	ko00908	4 out of 104 3.84615384615385%	7 out of 192 3.64583333333333%	0.591949715851077	1	https:\\www.genome.jp\dbget-bin\www_bget?map00908
Glycine, serine and threonine metabolism	ko00260	4 out of 104 3.84615384615385%	7 out of 192 3.64583333333333%	0.591949715851077	1	https:\\www.genome.jp\dbget-bin\www_bget?map00260
Cysteine and methionine metabolism	ko00270	5 out of 104 4.80769230769231%	10 out of 192 5.20833333333333%	0.725607943560142	1	https:\\www.genome.jp\dbget-bin\www_bget?map00270
Tropane, piperidine and pyridine alkaloid biosynthesis	ko00960	3 out of 104 2.88461538461538%	6 out of 192 3.125%	0.733972372448332	1	https:\\www.genome.jp\dbget-bin\www_bget?map00960
Glutathione metabolism	ko00480	3 out of 104 2.88461538461538%	6 out of 192 3.125%	0.733972372448332	1	https:\\www.genome.jp\dbget-bin\www_bget?map00480
Metabolic pathways	ko01100	86 out of 104 82.6923076923077%	161 out of 192 83.8541666666667%	0.74844081633079	1	https:\\www.genome.jp\dbget-bin\www_bget?map01100
Glyoxylate and dicarboxylate metabolism	ko00630	2 out of 104 1.92307692307692%	4 out of 192 2.08333333333333%	0.749511321934855	1	https:\\www.genome.jp\dbget-bin\www_bget?map00630
Carbapenem biosynthesis	ko00332	2 out of 104 1.92307692307692%	4 out of 192 2.08333333333333%	0.749511321934855	1	https:\\www.genome.jp\dbget-bin\www_bget?map00332
Histidine metabolism	ko00340	2 out of 104 1.92307692307692%	4 out of 192 2.08333333333333%	0.749511321934855	1	https:\\www.genome.jp\dbget-bin\www_bget?map00340
Fatty acid degradation	ko00071	1 out of 104 0.961538461538462%	2 out of 192 1.04166666666667%	0.791230366492147	1	https:\\www.genome.jp\dbget-bin\www_bget?map00071
Betalain biosynthesis	ko00965	1 out of 104 0.961538461538462%	2 out of 192 1.04166666666667%	0.791230366492147	1	https:\\www.genome.jp\dbget-bin\www_bget?map00965
Photosynthesis	ko00195	1 out of 104 0.961538461538462%	2 out of 192 1.04166666666667%	0.791230366492147	1	https:\\www.genome.jp\dbget-bin\www_bget?map00195
Porphyrin and chlorophyll metabolism	ko00860	1 out of 104 0.961538461538462%	2 out of 192 1.04166666666667%	0.791230366492147	1	https:\\www.genome.jp\dbget-bin\www_bget?map00860
Indole alkaloid biosynthesis	ko00901	1 out of 104 0.961538461538462%	2 out of 192 1.04166666666667%	0.791230366492147	1	https:\\www.genome.jp\dbget-bin\www_bget?map00901
Taurine and hypotaurine metabolism	ko00430	1 out of 104 0.961538461538462%	2 out of 192 1.04166666666667%	0.791230366492147	1	https:\\www.genome.jp\dbget-bin\www_bget?map00430
Folate biosynthesis	ko00790	1 out of 104 0.961538461538462%	2 out of 192 1.04166666666667%	0.791230366492147	1	https:\\www.genome.jp\dbget-bin\www_bget?map00790
Biosynthesis of amino acids	ko01230	13 out of 104 12.5%	27 out of 192 14.0625%	0.812134082314585	1	https:\\www.genome.jp\dbget-bin\www_bget?map01230
Galactose metabolism	ko00052	3 out of 104 2.88461538461538%	7 out of 192 3.64583333333333%	0.840489364896272	1	https:\\www.genome.jp\dbget-bin\www_bget?map00052
Cyanoamino acid metabolism	ko00460	3 out of 104 2.88461538461538%	7 out of 192 3.64583333333333%	0.840489364896272	1	https:\\www.genome.jp\dbget-bin\www_bget?map00460
Thiamine metabolism	ko00730	2 out of 104 1.92307692307692%	5 out of 192 2.60416666666667%	0.863463618169357	1	https:\\www.genome.jp\dbget-bin\www_bget?map00730
Ubiquinone and other terpenoid-quinone biosynthesis	ko00130	2 out of 104 1.92307692307692%	5 out of 192 2.60416666666667%	0.863463618169357	1	https:\\www.genome.jp\dbget-bin\www_bget?map00130
Alanine, aspartate and glutamate metabolism	ko00250	4 out of 104 3.84615384615385%	10 out of 192 5.20833333333333%	0.894179789361083	1	https:\\www.genome.jp\dbget-bin\www_bget?map00250
Plant hormone signal transduction	ko04075	1 out of 104 0.961538461538462%	3 out of 192 1.5625%	0.905504271149077	1	https:\\www.genome.jp\dbget-bin\www_bget?map04075
Aminoacyl-tRNA biosynthesis	ko00970	7 out of 104 6.73076923076923%	17 out of 192 8.85416666666667%	0.916257711213982	1	https:\\www.genome.jp\dbget-bin\www_bget?map00970
beta-Alanine metabolism	ko00410	2 out of 104 1.92307692307692%	6 out of 192 3.125%	0.928209241029871	1	https:\\www.genome.jp\dbget-bin\www_bget?map00410
Phenylalanine, tyrosine and tryptophan biosynthesis	ko00400	2 out of 104 1.92307692307692%	6 out of 192 3.125%	0.928209241029871	1	https:\\www.genome.jp\dbget-bin\www_bget?map00400
Pantothenate and CoA biosynthesis	ko00770	3 out of 104 2.88461538461538%	9 out of 192 4.6875%	0.948923913541983	1	https:\\www.genome.jp\dbget-bin\www_bget?map00770
Monobactam biosynthesis	ko00261	1 out of 104 0.961538461538462%	4 out of 192 2.08333333333333%	0.957501920887151	1	https:\\www.genome.jp\dbget-bin\www_bget?map00261
Fatty acid biosynthesis	ko00061	1 out of 104 0.961538461538462%	4 out of 192 2.08333333333333%	0.957501920887151	1	https:\\www.genome.jp\dbget-bin\www_bget?map00061
Valine, leucine and isoleucine biosynthesis	ko00290	2 out of 104 1.92307692307692%	7 out of 192 3.64583333333333%	0.96329719148331	1	https:\\www.genome.jp\dbget-bin\www_bget?map00290
Arginine and proline metabolism	ko00330	2 out of 104 1.92307692307692%	7 out of 192 3.64583333333333%	0.96329719148331	1	https:\\www.genome.jp\dbget-bin\www_bget?map00330
Nicotinate and nicotinamide metabolism	ko00760	4 out of 104 3.84615384615385%	12 out of 192 6.25%	0.964285132260137	1	https:\\www.genome.jp\dbget-bin\www_bget?map00760
Valine, leucine and isoleucine degradation	ko00280	1 out of 104 0.961538461538462%	5 out of 192 2.60416666666667%	0.981011496566599	1	https:\\www.genome.jp\dbget-bin\www_bget?map00280
ABC transporters	ko02010	12 out of 104 11.5384615384615%	31 out of 192 16.1458333333333%	0.981410913852378	1	https:\\www.genome.jp\dbget-bin\www_bget?map02010
Glucosinolate biosynthesis	ko00966	2 out of 104 1.92307692307692%	8 out of 192 4.16666666666667%	0.98166304663056	1	https:\\www.genome.jp\dbget-bin\www_bget?map00966
2-Oxocarboxylic acid metabolism	ko01210	5 out of 104 4.80769230769231%	16 out of 192 8.33333333333333%	0.985993150357578	1	https:\\www.genome.jp\dbget-bin\www_bget?map01210
Arginine biosynthesis	ko00220	1 out of 104 0.961538461538462%	6 out of 192 3.125%	0.991571947673945	1	https:\\www.genome.jp\dbget-bin\www_bget?map00220
