# Supplementary material for: Metabolomics analysis unveils important changes involved in the salt tolerance of Salicornia europaea
Source: Front Plant Sci. 2023 Jan 20;13:1097076. doi: 10.3389/fpls.2022.1097076 (PMC9896792; doi:10.3389/fpls.2022.1097076)
Supplement: Supplementary Table 3 — Classification of primary metabolites detected in the roots and shoots of Salicornia europaea seedlings under salt stress. [file Table_3.xlsx]

## Sheet: Lipids (R)
Index	Formula	Compounds	物质	Class I	物质一级分类	Class II	物质二级分类	CAS	Level	CK-R1	CK-R2	CK-R3	L-R1	L-R2	L-R3	H-R1	H-R2	H-R3	CK-R(average)	L-R(average)	H-R(average)
pmn001691	C18H32O5	9,12,13-Trihyroxy-10,15-octadecadienoic acid	9,12,13-三羟基-10,15-十八二烯酸	Lipids	脂质	Free fatty acids	游离脂肪酸	-	A	40134	20562	20815	70429	79560	218070	197980	187060	103810	27170.3	122686	162950
pmn001694	C18H34O5	9,10,13-Trihyroxy-11-octadecadienoic acid	9,10,13-三羟基-11-十八二烯酸	Lipids	脂质	Free fatty acids	游离脂肪酸	-	A	1366600	558980	733720	1901700	2388100	11418000	4103000	6430700	3057400	886433	5.23593e+06	4.53037e+06
pmb0296	C21H40O4	MAG(18:1)	单酰甘油酯(18:1)	Lipids	脂质	Glycerol ester	甘油酯	-	B	55765	59641	48366	224540	229540	187650	38493	32837	42682	54590.7	213910	38004
Lmhp008440	C20H40NO7P	LysoPE 15:1	溶血磷脂酰乙醇胺 15:1	Lipids	脂质	LPE	溶血磷脂酰乙醇胺	-	B	53731	62583	26807	3447300	4377500	3894400	80176	61103	33387	47707	3906400	58222
pmb0862	C20H42NO7P	LysoPC 12:0	溶血磷脂酰胆碱 12:0	Lipids	脂质	LPC	溶血磷脂酰胆碱	20559-18-6	B	19549	12105	10842	30256	27294	40657	18069	20213	14428	14165.3	32735.7	17570
Lmhp009034	C21H42NO7P	LysoPE 16:1	溶血磷脂酰乙醇胺 16:1	Lipids	脂质	LPE	溶血磷脂酰乙醇胺	-	B	200350	164870	140960	1177600	1365800	1251200	207430	210440	158780	168727	1.26487e+06	192217
Lmhp009464	C22H44NO7P	LysoPE 17:1(2n isomer)	溶血磷脂酰乙醇胺 17:1(2n异构)	Lipids	脂质	LPE	溶血磷脂酰乙醇胺	-	B	84470	83081	42358	951150	1078800	889180	55703	54793	42387	69969.7	973043	50961
pmd0130	C22H46NO7P	LysoPC 14:0(2n isomer)	溶血磷脂酰胆碱 14:0(2n异构)	Lipids	脂质	LPC	溶血磷脂酰胆碱	-	A	79902	84270	63488	373130	403700	370400	115630	105390	70863	75886.7	382410	97294.3
Lmhp008589	C23H42NO7P	LysoPE 18:3	溶血磷脂酰乙醇胺 18:3	Lipids	脂质	LPE	溶血磷脂酰乙醇胺	-	B	11086000	11854000	5855400	43885000	45785000	38572000	9808500	8929400	4722100	9.59847e+06	4.27473e+07	7820000
pmb0874	C23H44NO7P	LysoPE 18:2	溶血磷脂酰乙醇胺 18:2	Lipids	脂质	LPE	溶血磷脂酰乙醇胺	-	A	2128600	2194500	1296500	7273200	8110500	5488000	1441800	1246700	763560	1873200	6.95723e+06	1.15069e+06
pmb0856	C23H46NO7P	LysoPE 18:1	溶血磷脂酰乙醇胺 18:1	Lipids	脂质	LPE	溶血磷脂酰乙醇胺	89576-29-4	A	1360900	1546700	982470	7980500	8956400	5657200	1369500	1262400	822470	1296690	7.53137e+06	1.15146e+06
Hmyn007081	C22H43O9P	LysoPG(16:1)	溶血磷脂酰甘油(16:1)	Lipids	脂质	Glycerol ester	甘油酯	-	B	3921.4	1961.6	1388.3	19041	16809	21867	2552.2	1042.7	1173.2	2423.77	19239	1589.37
pmb0863	C24H46NO7P	LysoPC 16:2	溶血磷脂酰胆碱 16:2	Lipids	脂质	LPC	溶血磷脂酰胆碱	-	A	621330	741960	273710	5866500	6134300	3564600	424590	348540	161150	545667	5.18847e+06	311427
Lmhp008833	C24H48NO7P	LysoPC 16:1	溶血磷脂酰胆碱 16:1	Lipids	脂质	LPC	溶血磷脂酰胆碱	-	A	3357300	4204500	1762300	31506000	29156000	22873000	4832100	3828800	2101400	3.10803e+06	27845000	3.58743e+06
Lmhp009349	C25H44NO7P	LysoPE 20:4	溶血磷脂酰乙醇胺 20:4	Lipids	脂质	LPE	溶血磷脂酰乙醇胺	-	B	25920	30872	24273	52175	69419	64227	8032.4	6974	9	27021.7	61940.3	5005.13
Lmhp009802	C25H46NO7P	LysoPE 20:3	溶血磷脂酰乙醇胺 20:3	Lipids	脂质	LPE	溶血磷脂酰乙醇胺	-	B	28022	34211	15323	123000	134060	114610	13189	14069	10456	25852	123890	12571.3
Lmhp008718	C25H48NO7P	LysoPC 17:2	溶血磷脂酰胆碱 17:2	Lipids	脂质	LPC	溶血磷脂酰胆碱	-	B	2068200	2073300	695100	8871800	8218600	5428100	1356600	982070	537050	1612200	7.50617e+06	958573
Lmhp010514	C25H48NO7P	LysoPE 20:2	溶血磷脂酰乙醇胺 20:2	Lipids	脂质	LPE	溶血磷脂酰乙醇胺	-	B	78419	97328	64543	311010	366800	214280	46977	39681	22670	80096.7	297363	36442.7
Lmhp009590	C25H50NO7P	LysoPC 17:1	溶血磷脂酰胆碱 17:1	Lipids	脂质	LPC	溶血磷脂酰胆碱	-	B	838340	872730	376250	3329800	3026800	2606100	590660	515800	310800	695773	2.98757e+06	472420
Hmqp006235	C21H46N3O9P	LysoPC 18:4	溶血磷脂酰胆碱 18:4	Lipids	脂质	LPC	溶血磷脂酰胆碱	-	B	116370	208200	46458	603150	588850	478730	184460	162360	146820	123676	556910	164547
pmb0865	C26H48NO7P	LysoPC 18:3	溶血磷脂酰胆碱 18:3	Lipids	脂质	LPC	溶血磷脂酰胆碱	-	A	1052200	1095700	453330	4526100	4158300	3793900	945670	851170	461930	867077	4.15943e+06	752923
pmp001251	C26H50NO7P	LysoPC 18:2	溶血磷脂酰胆碱 18:2	Lipids	脂质	LPC	溶血磷脂酰胆碱	-	A	3995900	4151400	2370100	10078000	9636900	7971600	4020400	3441700	2402800	3505800	9.22883e+06	3288300
mws0126	C26H54NO7P	LysoPC 18:0	溶血磷脂酰胆碱 18:0	Lipids	脂质	LPC	溶血磷脂酰胆碱	19420-57-6	A	4455600	3963200	3762600	11645000	11231000	9687600	3885300	3295900	2100200	4.06047e+06	1.08545e+07	3093800
Lmhp007840	C27H52NO7P	LysoPC 19:2	溶血磷脂酰胆碱 19:2	Lipids	脂质	LPC	溶血磷脂酰胆碱	-	B	1125000	1040700	542560	9535300	7648000	12525000	916570	810250	517920	902753	9.90277e+06	748247
Lmhp010908	C27H54NO7P	LysoPC 19:1	溶血磷脂酰胆碱 19:1	Lipids	脂质	LPC	溶血磷脂酰胆碱	-	B	477450	551270	279380	2262800	2267600	1925500	627850	645490	531450	436033	2.15197e+06	601597
pmb2228	C27H56NO7P	LysoPC 19:0	溶血磷脂酰胆碱 19:0	Lipids	脂质	LPC	溶血磷脂酰胆碱	108273-88-7	B	70019	73192	43554	472380	401630	752180	65814	49479	35209	62255	542063	50167.3
Lmhp008742	C28H48NO7P	LysoPC 20:5	溶血磷脂酰胆碱 20:5	Lipids	脂质	LPC	溶血磷脂酰胆碱	162440-04-2	B	60852	84003	34113	745580	703180	523180	41496	39715	58467	59656	657313	46559.3
pmc0960	C28H50NO7P	LysoPC 20:4	溶血磷脂酰胆碱 20:4	Lipids	脂质	LPC	溶血磷脂酰胆碱	-	B	444680	483500	251130	2035300	1689600	1899500	66386	42617	46203	393103	1874800	51735.3
Lmhp009890	C28H52NO7P	LysoPC 20:3	溶血磷脂酰胆碱 20:3	Lipids	脂质	LPC	溶血磷脂酰胆碱	-	B	572570	616210	277320	3856200	3378500	2921000	346700	294720	165410	488700	3.38523e+06	268943
Lmhp011549	C28H56NO7P	LysoPC 20:1	溶血磷脂酰胆碱 20:1	Lipids	脂质	LPC	溶血磷脂酰胆碱	-	B	937230	904710	520030	9506500	7873500	6192700	1638900	1332300	751070	787323	7.85757e+06	1.24076e+06
Lmhp008513	C33H56O14	2-γ-Linolenoyl-glycerol-diglucoside*	2-γ-亚麻酸甘油酯-二葡萄糖苷*	Lipids	脂质	Glycerol ester	甘油酯	-	A	18187	21705	12339	98697	57683	37176	19744	14785	18712	17410.3	64518.7	17747
Lmhp009190	C33H58O14	2-Linoleoylglycerol-diglucoside*	2-亚油酰甘油酯-二葡萄糖苷*	Lipids	脂质	Glycerol ester	甘油酯	-	B	15199	15213	11478	101630	102070	64609	11437	12331	10051	13963.3	89436.3	11273
pmb0168	C38H70NO8P	PC 16:1/14:1	磷脂酰胆碱 16:1/14:1	Lipids	脂质	PC	磷脂酰胆碱	-	B	102230	99893	140290	243390	141260	423340	361410	321390	447430	114138	269330	376743
Lmhp007595	C24H42NO7P	LysoPC 16:4	溶血磷脂酰胆碱 16:4	Lipids	脂质	LPC	溶血磷脂酰胆碱	-	B	24923	53521	5708.6	4395.5	7455.2	11093	12795	22421	14822	28050.9	7647.9	16679.3
Lmhp010190	C26H52NO7P	LysoPC 18:1	溶血磷脂酰胆碱 18:1	Lipids	脂质	LPC	溶血磷脂酰胆碱	-	A	38963000	43256000	23867000	9	9	9	43171000	36078000	21773000	35362000	9	33674000
pmd0142	C28H58NO7P	LysoPC 20:0	溶血磷脂酰胆碱 20:0	Lipids	脂质	LPC	溶血磷脂酰胆碱	-	B	3530	7869.9	8674.2	16307	9	123650	43456	50552	76119	6691.37	46655.3	56709
Lmhp008744	C33H56O14	1-α-Linolenoyl-glycerol-diglucoside*	1-α-亚麻酸甘油酯-二葡萄糖苷*	Lipids	脂质	Glycerol ester	甘油酯	-	A	14691	15013	17737	33950	28581	23181	30960	37189	56818	15813.7	28570.7	41655.7
pmb2640	C12H24O2	Lauric acid	月桂酸(十二烷酸)	Lipids	脂质	Free fatty acids	游离脂肪酸	143-07-7	A	20407	18461	21852	9475.7	9106.6	8982	9896.8	10661	19041	20240	9188.1	13199.6
pmb2791	C18H30O4	9-HpOTrE	9-羟基过氧十八碳三烯酸	Lipids	脂质	Glycerol ester	甘油酯	111004-08-1	B	509910	127460	223440	68928	61849	75479	36270	34689	34736	286937	68752	35231.7
Lmhp009187	C20H42NO7P	LysoPE 15:0	溶血磷脂酰乙醇胺 15:0	Lipids	脂质	LPE	溶血磷脂酰乙醇胺	-	B	464880	390580	454090	165290	140870	179110	154190	152970	138690	436517	161757	148617
pmb2319	C23H48NO7P	LysoPC 15:0	溶血磷脂酰胆碱 15:0	Lipids	脂质	LPC	溶血磷脂酰胆碱	-	A	1140600	958490	1304900	500140	440620	707620	915620	862360	995750	1.13466e+06	549460	924577
Lmhp009368	C30H50NO7P	LysoPC 22:6	溶血磷脂酰胆碱 22:6	Lipids	脂质	LPC	溶血磷脂酰胆碱	-	B	109150	94216	89137	61601	48982	32116	9374.2	8237.3	9996.4	97501	47566.3	9202.63
mws0120	C8H20NO6P	Choline alfoscerate	甘磷酸胆碱 GPC	Lipids	脂质	PC	磷脂酰胆碱	28319-77-9	B	593620	398730	385430	353920	344540	530920	108910	108380	93710	459260	409793	103667
Hmsn000210	C17H30O2	Methyl 7,10-hexadecadienoate	7,10-十六碳二烯酸甲酯	Lipids	脂质	Free fatty acids	游离脂肪酸	-	B	2887000	2397000	1932500	3897400	3509000	3924500	1623400	1433400	1485200	2405500	3.77697e+06	1514000
pmf0297	C20H42O	1-Eicosanol	1-二十醇	Lipids	脂质	Glycerol ester	甘油酯	629-96-9	B	52387	39814	38562	52238	40872	118860	33594	37287	26580	43587.7	70656.7	32487
mws0369	C20H32O2	Arachidonic Acid	花生四烯酸	Lipids	脂质	Free fatty acids	游离脂肪酸	506-32-1	A	83462	75644	62458	58331	64058	101780	8621.2	6998.4	6268.2	73854.7	74723	7295.93
mws0945	C20H30O3	15-OxoETE	15-羰基二十碳四烯酸	Lipids	脂质	Free fatty acids	游离脂肪酸	81416-72-0	B	4885.6	5977.7	5602.7	4270.7	4709.1	9231.3	9	9	9	5488.67	6070.37	9
pmb1562	C21H34O4	MAG(18:4)isomer3	单酰甘油酯(酰基 18:4)异构3	Lipids	脂质	Glycerol ester	甘油酯	-	A	64709	55000	46282	80391	56128	106910	32517	24345	13839	55330.3	81143	23567
pmb0864	C19H40NO7P	LysoPE 14:0	溶血磷脂酰乙醇胺 14:0	Lipids	脂质	LPE	溶血磷脂酰乙醇胺	-	A	388960	335440	356190	577470	532890	679310	281600	280490	184890	360197	596557	248993
pmb0876	C21H44NO7P	LysoPE 16:0	溶血磷脂酰乙醇胺 16:0	Lipids	脂质	LPE	溶血磷脂酰乙醇胺	53862-35-4	A	41390000	38536000	35583000	57291000	52083000	53955000	28968000	26229000	19871000	38503000	54443000	2.50227e+07
pmb0883	C23H48NO7P	LysoPE 18:0	溶血磷脂酰乙醇胺 18:0	Lipids	脂质	LPE	溶血磷脂酰乙醇胺	69747-55-3	B	221300	209520	189910	389570	281000	230380	86134	77978	49411	206910	300317	71174.3
Lmhp009526	C27H46O9	2-γ-Linolenoyl-glycerol-glucoside*	2-γ-亚麻酸甘油酯-葡萄糖苷*	Lipids	脂质	Glycerol ester	甘油酯	-	B	9137.8	13988	7729	25406	13030	7915.8	1905.6	4812.9	7448	10284.9	15450.6	4722.17
pmd0147	C28H54NO7P	LysoPC 20:2	溶血磷脂酰胆碱 20:2	Lipids	脂质	LPC	溶血磷脂酰胆碱	-	B	1507800	1650800	1283800	2800700	2771400	2786400	1412500	1280300	751320	1480800	2.78617e+06	1148040
Lmhp010099	C30H52NO7P	LysoPC 22:5	溶血磷脂酰胆碱 22:5	Lipids	脂质	LPC	溶血磷脂酰胆碱	-	B	55185	45208	27262	31385	25743	22541	9	9	9	42551.7	26556.3	9
mws2623	C18H34O2	11-Octadecanoic acid(Vaccenic acid)*	十八烷酸*	Lipids	脂质	Free fatty acids	游离脂肪酸	506-17-2	A	3196500	3059700	3654300	2507300	1511900	3182600	1878100	1732300	1078800	3303500	2400600	1.56307e+06
mws0396	C18H34O2	Elaidic Acid*	反油酸*	Lipids	脂质	Free fatty acids	游离脂肪酸	112-79-8	A	11234000	9555700	9729900	8369500	4756400	9893400	6039600	4982600	3332000	10173200	7673100	4.78473e+06
pmn001610	C20H36O2	Eicosadienoic acid	二十碳二烯酸	Lipids	脂质	Free fatty acids	游离脂肪酸	5598-38-9	B	660250	648100	564050	579560	351900	543010	361810	330650	201740	624133	491490	298067
Lmhp011388	C21H36O4	2-γ-Linolenoyl-glycerol*	2-γ-亚麻酸甘油酯*	Lipids	脂质	Glycerol ester	甘油酯	-	A	1440800	1738300	966380	1273600	1185600	787460	666210	657760	543450	1.38183e+06	1082220	622473
Lmhp012042	C21H38O4	2-Linoleoylglycerol*	2-亚油酰甘油酯*	Lipids	脂质	Glycerol ester	甘油酯	-	A	1225500	1527200	930030	886740	871150	549700	528450	559480	464990	1.22758e+06	769197	517640
Lmhp112042	C21H38O4	1-Linoleoylglycerol*	1-亚油酰甘油酯*	Lipids	脂质	Glycerol ester	甘油酯	2277-28-3	A	1049800	1217700	943810	623570	581050	497390	497330	551210	419690	1.07044e+06	567337	489410

## Sheet: Lipids (S)
Index	Formula	Compounds	物质	Class I	物质一级分类	Class II	物质二级分类	CAS	Level	CK-S1	CK-S2	CK-S3	L-S1	L-S2	L-S3	H-S1	H-S2	H-S3	CK-S(average)	L-S(average)	H-S(average)
pmb2786	C18H30O3	9-HOTrE*	9-羟基十八碳三烯酸*	Lipids	脂质	Free fatty acids	游离脂肪酸	89886-42-0	B	38677	47855	33025	15784	12178	11885	34432	12561	33140	39852.3	13282.3	26711
pmb2804	C18H32O4	13-HPODE	13-过氧十八碳二烯酸	Lipids	脂质	Glycerol ester	甘油酯	33964-75-9	B	13050	19328	20266	7282.9	7633.4	10305	36918	10150	23009	17548	8407.1	23359
pmn001691	C18H32O5	9,12,13-Trihyroxy-10,15-octadecadienoic acid	9,12,13-三羟基-10,15-十八二烯酸	Lipids	脂质	Free fatty acids	游离脂肪酸	-	A	20055	19097	16904	6292.5	5280.1	3230.5	14325	12783	12253	18685.3	4934.37	13120.3
Lmhp009526	C27H46O9	2-γ-Linolenoyl-glycerol-glucoside*	2-γ-亚麻酸甘油酯-葡萄糖苷*	Lipids	脂质	Glycerol ester	甘油酯	-	B	72280	75408	38013	12079	10844	11281	37410	21810	11248	61900.3	11401.3	23489.3
pmd0142	C28H58NO7P	LysoPC 20:0	溶血磷脂酰胆碱 20:0	Lipids	脂质	LPC	溶血磷脂酰胆碱	-	B	9	9	9	5954.8	9	9	4925.6	5179.8	3802.6	9	1990.93	4636
mws0120	C8H20NO6P	Choline alfoscerate	甘磷酸胆碱 GPC	Lipids	脂质	PC	磷脂酰胆碱	28319-77-9	B	149420	156270	104550	23427	26305	24938	9	13739	9	136747	24890	4585.67
Hmsn000210	C17H30O2	Methyl 7,10-hexadecadienoate	7,10-十六碳二烯酸甲酯	Lipids	脂质	Free fatty acids	游离脂肪酸	-	B	6613800	6751700	7163200	281210	439950	190040	262080	112880	199000	6842900	303733	191320
pmb2778	C18H32O3	9,10-EODE*	9,10-环氧十八碳二烯酸*	Lipids	脂质	Free fatty acids	游离脂肪酸	65167-83-1	A	269560	361090	293490	189950	156560	114240	367720	107120	429430	308047	153583	301423
pmb2791	C18H30O4	9-HpOTrE	9-羟基过氧十八碳三烯酸	Lipids	脂质	Glycerol ester	甘油酯	111004-08-1	B	56457	84796	111570	38623	39497	25046	16177	10690	34135	84274.3	34388.7	20334
pmn001694	C18H34O5	9,10,13-Trihyroxy-11-octadecadienoic acid	9,10,13-三羟基-11-十八二烯酸	Lipids	脂质	Free fatty acids	游离脂肪酸	-	A	127040	167310	124200	52260	36477	46359	88094	65555	79991	139517	45032	77880
pmb1562	C21H34O4	MAG(18:4)isomer3	单酰甘油酯(酰基 18:4)异构3	Lipids	脂质	Glycerol ester	甘油酯	-	A	15693	25161	18757	9	9	9	9	9	9	19870.3	9	9
Lmhp011562	C21H36O4	1-α-Linolenoyl-glycerol*	1-α-亚麻酸甘油酯*	Lipids	脂质	Glycerol ester	甘油酯	-	A	975080	1088500	963730	226130	299100	186860	204240	158860	175070	1.0091e+06	237363	179390
Lmhp011388	C21H36O4	2-γ-Linolenoyl-glycerol*	2-γ-亚麻酸甘油酯*	Lipids	脂质	Glycerol ester	甘油酯	-	A	613450	672720	581820	97957	137050	35161	120000	137160	39695	622663	90056	98951.7
Lmhp012042	C21H38O4	2-Linoleoylglycerol*	2-亚油酰甘油酯*	Lipids	脂质	Glycerol ester	甘油酯	-	A	243880	235770	226140	60612	89594	16822	61805	80656	18448	235263	55676	53636.3
Lmhp112042	C21H38O4	1-Linoleoylglycerol*	1-亚油酰甘油酯*	Lipids	脂质	Glycerol ester	甘油酯	2277-28-3	A	364340	336370	335780	111280	165890	77967	76069	72482	60783	345497	118379	69778
pmb0864	C19H40NO7P	LysoPE 14:0	溶血磷脂酰乙醇胺 14:0	Lipids	脂质	LPE	溶血磷脂酰乙醇胺	-	A	66677	46774	66423	26559	24214	37457	22184	32645	32242	59958	29410	29023.7
Lmhp009034	C21H42NO7P	LysoPE 16:1	溶血磷脂酰乙醇胺 16:1	Lipids	脂质	LPE	溶血磷脂酰乙醇胺	-	B	22439	20264	37404	10157	10868	11107	10208	18883	14912	26702.3	10710.7	14667.7
Lmhp008589	C23H42NO7P	LysoPE 18:3	溶血磷脂酰乙醇胺 18:3	Lipids	脂质	LPE	溶血磷脂酰乙醇胺	-	B	7389700	5670000	8023800	2805100	2900200	2526700	3075000	2674700	2714600	7.02783e+06	2744000	2.82143e+06
pmb0883	C23H48NO7P	LysoPE 18:0	溶血磷脂酰乙醇胺 18:0	Lipids	脂质	LPE	溶血磷脂酰乙醇胺	69747-55-3	B	111210	96131	90951	30927	22989	40304	22711	31477	43106	99430.7	31406.7	32431.3
Lmhp009773	C27H46O9	1-α-Linolenoyl-glycerol-glucoside*	1-α-亚麻酸甘油酯-葡萄糖苷*	Lipids	脂质	Glycerol ester	甘油酯	-	B	26718	19989	21753	10708	5265.4	9883	22946	9696.3	8550.6	22820	8618.8	13731
pmb0865	C26H48NO7P	LysoPC 18:3	溶血磷脂酰胆碱 18:3	Lipids	脂质	LPC	溶血磷脂酰胆碱	-	A	373850	295320	345670	119900	150460	128450	173530	124360	136300	338280	132937	144730
mws0126	C26H54NO7P	LysoPC 18:0	溶血磷脂酰胆碱 18:0	Lipids	脂质	LPC	溶血磷脂酰胆碱	19420-57-6	A	4168800	4657200	3307200	1480000	1316400	1412300	1848000	1529100	2070900	4044400	1402900	1816000
Lmhp008513	C33H56O14	2-γ-Linolenoyl-glycerol-diglucoside*	2-γ-亚麻酸甘油酯-二葡萄糖苷*	Lipids	脂质	Glycerol ester	甘油酯	-	A	93589	72814	63642	12954	24038	20254	78818	21658	10612	76681.7	19082	37029.3
Lmhp009190	C33H58O14	2-Linoleoylglycerol-diglucoside*	2-亚油酰甘油酯-二葡萄糖苷*	Lipids	脂质	Glycerol ester	甘油酯	-	B	6448.9	5502.2	3295.8	9	9	9	9	9	9	5082.3	9	9
Lmhp009590	C25H50NO7P	LysoPC 17:1	溶血磷脂酰胆碱 17:1	Lipids	脂质	LPC	溶血磷脂酰胆碱	-	B	59315	57597	50472	70761	126920	77540	32572	37361	48925	55794.7	91740.3	39619.3
Lmhp010190	C26H52NO7P	LysoPC 18:1	溶血磷脂酰胆碱 18:1	Lipids	脂质	LPC	溶血磷脂酰胆碱	-	A	13581000	11863000	12576000	6243000	7274400	9271300	7414300	5470700	5780100	1.26733e+07	7.59623e+06	6221700

## Sheet: Amino acids and derivatives (R)
Index	Formula	Compounds	物质	Class I	物质一级分类	Class II	物质二级分类	CAS	Level	CK-R1	CK-R2	CK-R3	L-R1	L-R2	L-R3	H-R1	H-R2	H-R3	CK-R(average)	L-R(average)	H-R(average)
pme0195	C3H7NO2S	L-Cysteine	L-半胱氨酸	Amino acids and derivatives	氨基酸及其衍生物	Amino acids and derivatives	氨基酸及其衍生物	52-90-4	B	173340	176230	201010	488810	375830	299280	4279100	7131400	7059600	183527	387973	6156700
pmb0464	C16H27NO14	Aspartic acid di-O-glucoside	天冬氨酸 二葡糖苷	Amino acids and derivatives	氨基酸及其衍生物	Amino acids and derivatives	氨基酸及其衍生物	-	B	237100	149090	160260	463990	455220	1647800	2783600	1894900	1024500	182150	855670	1901000
pme0006	C5H9NO2	L-Proline	L-脯氨酸	Amino acids and derivatives	氨基酸及其衍生物	Amino acids and derivatives	氨基酸及其衍生物	147-85-3	B	186460	200850	165670	185880	215700	406260	1086900	891460	605820	184327	269280	861393
Rfmb319	C6H11NO2	Pipecolic acid	哌啶酸	Amino acids and derivatives	氨基酸及其衍生物	Amino acids and derivatives	氨基酸及其衍生物	4043-87-2	B	428190	484080	404230	359180	367450	532760	1149700	961650	1538800	438833	419797	1.21672e+06
pme2914	C6H10O5	3-Hydroxy-3-methylpentane-1,5-dioic acid	3-羟基-3-甲基谷氨酸	Amino acids and derivatives	氨基酸及其衍生物	Amino acids and derivatives	氨基酸及其衍生物	503-49-1	A	2031300	1418100	2060300	446030	362970	430700	518350	939360	1063900	1.83657e+06	413233	840537
pme0122	C8H16N2O3	N6-Acetyl-L-lysine	N6-乙酰-L-赖氨酸	Amino acids and derivatives	氨基酸及其衍生物	Amino acids and derivatives	氨基酸及其衍生物	692-04-6	A	99217	171570	103640	127940	163980	387510	1281700	1247200	1415400	124809	226477	1.31477e+06
mws0193	C7H15N3O3	L-Homocitrulline	L-高瓜氨酸	Amino acids and derivatives	氨基酸及其衍生物	Amino acids and derivatives	氨基酸及其衍生物	1190-49-4	B	52001	40522	40717	32720	55699	123400	222210	230540	362170	44413.3	70606.3	271640
pme1086	C10H17N3O6S	Glutathione reduced form	谷胱甘肽还原型	Amino acids and derivatives	氨基酸及其衍生物	Amino acids and derivatives	氨基酸及其衍生物	70-18-8	B	9	9	9	9	9	9	4937.7	6064.9	7303.1	9	9	6101.9
pmb2855	C11H20N2O8	L-Glutamine O-hexside	L-谷氨酰胺 O-己糖苷	Amino acids and derivatives	氨基酸及其衍生物	Amino acids and derivatives	氨基酸及其衍生物	-	B	167750	180090	157960	9	9	9	15032	13079	16064	168600	9	14725
pme3193	C4H7NO3	N-Acetylglycine	N-乙酰甘氨酸	Amino acids and derivatives	氨基酸及其衍生物	Amino acids and derivatives	氨基酸及其衍生物	543-24-8	B	10739	10925	12911	15700	12589	24480	22075	21186	28631	11525	17589.7	23964
pme3033	C4H9NO2	N,N-Dimethylglycine*	N,N-二甲基甘氨酸*	Amino acids and derivatives	氨基酸及其衍生物	Amino acids and derivatives	氨基酸及其衍生物	1118-68-9	A	899650	897240	1109300	255180	257020	245380	184810	153620	129930	968730	252527	156120
mws0256	C5H11NO2	L-Valine	L-缬氨酸	Amino acids and derivatives	氨基酸及其衍生物	Amino acids and derivatives	氨基酸及其衍生物	72-18-4	B	16596000	16588000	16711000	8017800	7320200	7116200	3781900	3386900	3276000	1.66317e+07	7.48473e+06	3481600
mws0230	C4H9NO3	L-Threonine*	L-苏氨酸*	Amino acids and derivatives	氨基酸及其衍生物	Amino acids and derivatives	氨基酸及其衍生物	72-19-5	B	2368500	2091800	2277800	319330	374100	345170	168410	146190	143050	2.24603e+06	346200	152550
mws0258	C6H13NO2	L-Isoleucine*	L-异亮氨酸*	Amino acids and derivatives	氨基酸及其衍生物	Amino acids and derivatives	氨基酸及其衍生物	73-32-5	A	1301400	1298600	1550000	767500	620210	585230	386290	387520	428670	1.38333e+06	657647	400827
pme0226	C4H8N2O3	L-Asparagine	L-天冬酰胺	Amino acids and derivatives	氨基酸及其衍生物	Amino acids and derivatives	氨基酸及其衍生物	70-47-3	B	291880	326800	297860	34584	25978	30998	26798	22733	29735	305513	30520	26422
mws0219	C4H7NO4	L-Aspartic Acid	L-天冬氨酸	Amino acids and derivatives	氨基酸及其衍生物	Amino acids and derivatives	氨基酸及其衍生物	56-84-8	A	4616200	4800900	4971900	388050	314700	302510	347360	402820	398260	4.79633e+06	335087	382813
pme0193	C5H10N2O3	L-Glutamine	L-谷氨酰胺	Amino acids and derivatives	氨基酸及其衍生物	Amino acids and derivatives	氨基酸及其衍生物	56-85-9	B	7595700	7142100	9045000	3075000	2888900	3027900	1968700	2595300	2414900	7927600	2.99727e+06	2326300
pme0026	C6H14N2O2	L-(+)-Lysine	L-(+)-赖氨酸	Amino acids and derivatives	氨基酸及其衍生物	Amino acids and derivatives	氨基酸及其衍生物	56-87-1	B	8159100	7877500	9942000	3347600	3113200	3288800	2453000	2868200	2763300	8.65953e+06	3.24987e+06	2.69483e+06
pme0014	C5H9NO4	L-Glutamic acid	L-谷氨酸	Amino acids and derivatives	氨基酸及其衍生物	Amino acids and derivatives	氨基酸及其衍生物	56-86-0	B	13618000	17390000	17042000	2952400	2551500	3595900	1668600	1998000	2415800	1.60167e+07	3.03327e+06	2.02747e+06
pme1210	C5H11NO2S	L-Methionine	L-蛋氨酸	Amino acids and derivatives	氨基酸及其衍生物	Amino acids and derivatives	氨基酸及其衍生物	63-68-3	B	1687500	2363100	2106900	789970	576970	737710	405930	470600	275350	2052500	701550	383960
mws0254	C6H9N3O2	L-Histidine	L-组氨酸	Amino acids and derivatives	氨基酸及其衍生物	Amino acids and derivatives	氨基酸及其衍生物	71-00-1	B	991210	995500	1370100	334000	292260	342370	181190	244710	285600	1.11894e+06	322877	237167
pmb0449	C6H11NO4	2-Aminoadipic acid (L-Homoglutamic acid)	2-氨基己二酸 (L-高谷氨酸)	Amino acids and derivatives	氨基酸及其衍生物	Amino acids and derivatives	氨基酸及其衍生物	542-32-5	B	662140	718790	757890	142940	172340	209090	85540	88052	101090	712940	174790	91560.7
pme0278	C7H14N2O4	2,6-Diaminooimelic acid	2,6-二氨基庚二酸	Amino acids and derivatives	氨基酸及其衍生物	Amino acids and derivatives	氨基酸及其衍生物	583-93-7	B	67186	78502	90928	16850	13096	25467	31053	25229	32294	78872	18471	29525.3
pme3827	C9H11NO4	3,4-Dihydroxy-L-phenylalanine	3,4-二羟基-L-苯丙氨酸	Amino acids and derivatives	氨基酸及其衍生物	Amino acids and derivatives	氨基酸及其衍生物	59-92-7	A	35568000	27100000	30879000	19820000	10709000	5351400	4941000	14566000	11185000	3.11823e+07	1.19601e+07	1.02307e+07
mws5037	C9H18N2O3	Alanylleucine	丙氨酰亮氨酸	Amino acids and derivatives	氨基酸及其衍生物	Amino acids and derivatives	氨基酸及其衍生物	1999-42-4	B	10762	11000	8770.4	9	9	9	9	9	9	10177.5	9	9
pme1228	C11H12N2O3	5-Hydroxy-L-tryptophan	5-羟基色氨酸	Amino acids and derivatives	氨基酸及其衍生物	Amino acids and derivatives	氨基酸及其衍生物	56-69-9	B	55381	43467	43921	19624	15093	13153	17571	22277	23316	47589.7	15956.7	21054.7
pmb2591	C13H14N2O3	Acetyltryptophan	乙酰色氨酸	Amino acids and derivatives	氨基酸及其衍生物	Amino acids and derivatives	氨基酸及其衍生物	2280-01-5	A	114550	100700	76250	44671	30405	33219	50546	66450	67505	97166.7	36098.3	61500.3
pmn001728	C15H18N2O4	N-Acetyl-DL-tryptophan	N-乙酰-DL-色氨酸	Amino acids and derivatives	氨基酸及其衍生物	Amino acids and derivatives	氨基酸及其衍生物	87-32-1	B	34104	47849	26906	17642	12708	15181	17098	22027	31547	36286.3	15177	23557.3
mws0582	C11H19N3O6S	S-(methyl)glutathione	S-甲基谷胱甘肽	Amino acids and derivatives	氨基酸及其衍生物	Amino acids and derivatives	氨基酸及其衍生物	2922-56-7	B	407490	487810	616110	36670	22759	26470	28401	39287	40314	503803	28633	36000.7
pmb3264	C20H32N6O12S2	Oxiglutatione	氧化谷胱甘肽	Amino acids and derivatives	氨基酸及其衍生物	Amino acids and derivatives	氨基酸及其衍生物	27025-41-8	B	91736	68572	96387	38321	30901	28411	59668	57463	65628	85565	32544.3	60919.7
mws0227	C6H13NO2	L-Leucine*	L-亮氨酸*	Amino acids and derivatives	氨基酸及其衍生物	Amino acids and derivatives	氨基酸及其衍生物	61-90-5	A	2723800	3178200	2828600	1883500	1751000	1467400	1124300	1126000	933700	2910200	1.70063e+06	1.06133e+06
pme1419	C6H13NO2S	Methionine methyl ester	蛋氨酸甲酯	Amino acids and derivatives	氨基酸及其衍生物	Amino acids and derivatives	氨基酸及其衍生物	10332-17-9	B	170230	183590	166800	111510	95248	101340	94497	75583	70352	173540	102699	80144
pme0124	C7H12N2O3	Glycyl-L-proline	甘氨酰-L-脯氨酸	Amino acids and derivatives	氨基酸及其衍生物	Amino acids and derivatives	氨基酸及其衍生物	704-15-4	B	18307	19237	21841	9549.9	9629.5	11979	6636.9	10169	9172.8	19795	10386.1	8659.57
mws0250	C9H11NO3	L-Tyrosine	L-酪氨酸	Amino acids and derivatives	氨基酸及其衍生物	Amino acids and derivatives	氨基酸及其衍生物	60-18-4	A	1582900	1884600	1597900	1074300	884020	901160	804860	898690	817580	1.68847e+06	953160	840377
pme2735	C15H22N6O5S	S-Adenosylmethionine	S-腺苷蛋氨酸	Amino acids and derivatives	氨基酸及其衍生物	Amino acids and derivatives	氨基酸及其衍生物	29908-03-0	B	978020	791310	728470	557330	623540	326980	365430	369060	250880	832600	502617	328457

## Sheet: Amino acids and derivatives (S)
Index	Formula	Compounds	物质	Class I	物质一级分类	Class II	物质二级分类	CAS	Level	CK-S1	CK-S2	CK-S3	L-S1	L-S2	L-S3	H-S1	H-S2	H-S3	CK-S(average)	L-S(average)	H-S(average)
pme3033	C4H9NO2	N,N-Dimethylglycine*	N,N-二甲基甘氨酸*	Amino acids and derivatives	氨基酸及其衍生物	Amino acids and derivatives	氨基酸及其衍生物	1118-68-9	A	415310	280780	328150	89477	128990	76419	88638	120080	96692	341413	98295.3	101803
pme2122	C5H9N3	Histamine	组胺	Amino acids and derivatives	氨基酸及其衍生物	Amino acids and derivatives	氨基酸及其衍生物	51-45-6	B	126470	113530	107060	49225	38884	40122	59944	38405	31449	115687	42743.7	43266
pme3193	C4H7NO3	N-Acetylglycine	N-乙酰甘氨酸	Amino acids and derivatives	氨基酸及其衍生物	Amino acids and derivatives	氨基酸及其衍生物	543-24-8	B	12587	17648	14839	5721	2741.2	4005	3261.5	3209.3	3377.1	15024.7	4155.73	3282.63
mws0256	C5H11NO2	L-Valine	L-缬氨酸	Amino acids and derivatives	氨基酸及其衍生物	Amino acids and derivatives	氨基酸及其衍生物	72-18-4	B	11916000	10663000	10756000	4319600	4595900	4526900	2768000	3279800	2775600	1.11117e+07	4480800	2.94113e+06
mws0230	C4H9NO3	L-Threonine*	L-苏氨酸*	Amino acids and derivatives	氨基酸及其衍生物	Amino acids and derivatives	氨基酸及其衍生物	72-19-5	B	596810	516890	490340	163220	168180	176160	99321	98814	94789	534680	169187	97641.3
pme0226	C4H8N2O3	L-Asparagine	L-天冬酰胺	Amino acids and derivatives	氨基酸及其衍生物	Amino acids and derivatives	氨基酸及其衍生物	70-47-3	B	38830	42138	25892	12571	11695	13082	6981.7	7210.5	7690.5	35620	12449.3	7294.23
mws0219	C4H7NO4	L-Aspartic Acid	L-天冬氨酸	Amino acids and derivatives	氨基酸及其衍生物	Amino acids and derivatives	氨基酸及其衍生物	56-84-8	A	2231900	2427600	1576200	336310	348330	372780	204630	230830	227090	2.07857e+06	352473	220850
Rfmb320	C7H13NO2	1,2-N-Methylpipecolic acid	1,2-N-甲基哌啶酸	Amino acids and derivatives	氨基酸及其衍生物	Amino acids and derivatives	氨基酸及其衍生物	7730-87-2	B	135540	106880	88406	35923	48010	30177	30774	25960	29247	110275	38036.7	28660.3
mws1050	C5H9NO4	O-Acetylserine	O-乙酰丝氨酸	Amino acids and derivatives	氨基酸及其衍生物	Amino acids and derivatives	氨基酸及其衍生物	5147-00-2	B	301310	270630	266120	133910	99303	81041	115210	240240	89852	279353	104751	148434
pme0014	C5H9NO4	L-Glutamic acid	L-谷氨酸	Amino acids and derivatives	氨基酸及其衍生物	Amino acids and derivatives	氨基酸及其衍生物	56-86-0	B	14767000	15329000	15725000	2301000	2102100	2043600	1307400	1575300	1552100	1.52737e+07	2148900	1.47827e+06
pme1210	C5H11NO2S	L-Methionine	L-蛋氨酸	Amino acids and derivatives	氨基酸及其衍生物	Amino acids and derivatives	氨基酸及其衍生物	63-68-3	B	653830	695170	520630	266320	264640	153470	348490	217390	117290	623210	228143	227723
pmb0449	C6H11NO4	2-Aminoadipic acid (L-Homoglutamic acid)	2-氨基己二酸 (L-高谷氨酸)	Amino acids and derivatives	氨基酸及其衍生物	Amino acids and derivatives	氨基酸及其衍生物	542-32-5	B	151000	157070	173900	76006	89962	57784	15846	24918	24357	160657	74584	21707
pme2914	C6H10O5	3-Hydroxy-3-methylpentane-1,5-dioic acid	3-羟基-3-甲基谷氨酸	Amino acids and derivatives	氨基酸及其衍生物	Amino acids and derivatives	氨基酸及其衍生物	503-49-1	A	2564700	1394300	2353400	402310	418400	243170	676070	802680	744090	2.10413e+06	354627	740947
pme0124	C7H12N2O3	Glycyl-L-proline	甘氨酰-L-脯氨酸	Amino acids and derivatives	氨基酸及其衍生物	Amino acids and derivatives	氨基酸及其衍生物	704-15-4	B	15156	11891	12610	3902.8	4036.6	3394.4	6137.1	5780.4	3643.1	13219	3777.93	5186.87
pme0122	C8H16N2O3	N6-Acetyl-L-lysine	N6-乙酰-L-赖氨酸	Amino acids and derivatives	氨基酸及其衍生物	Amino acids and derivatives	氨基酸及其衍生物	692-04-6	A	70886	98997	61206	41006	33844	31989	17275	32906	20852	77029.7	35613	23677.7
mws0193	C7H15N3O3	L-Homocitrulline	L-高瓜氨酸	Amino acids and derivatives	氨基酸及其衍生物	Amino acids and derivatives	氨基酸及其衍生物	1190-49-4	B	26937	28953	27696	13488	8614.9	5695.6	4808.7	6193.9	7091.7	27862	9266.17	6031.43
pme0278	C7H14N2O4	2,6-Diaminooimelic acid	2,6-二氨基庚二酸	Amino acids and derivatives	氨基酸及其衍生物	Amino acids and derivatives	氨基酸及其衍生物	583-93-7	B	21890	27016	13751	9	9	9	5838.3	9174	4502.9	20885.7	9	6505.07
mws5037	C9H18N2O3	Alanylleucine	丙氨酰亮氨酸	Amino acids and derivatives	氨基酸及其衍生物	Amino acids and derivatives	氨基酸及其衍生物	1999-42-4	B	179420	179270	122230	29676	77730	56473	15319	16403	39364	160307	54626.3	23695.3
pmb2591	C13H14N2O3	Acetyltryptophan	乙酰色氨酸	Amino acids and derivatives	氨基酸及其衍生物	Amino acids and derivatives	氨基酸及其衍生物	2280-01-5	A	65918	91505	81911	30644	50479	36487	21759	29258	49819	79778	39203.3	33612
pme2890	C8H16N2O4S2	L-Homocystine	L-高胱氨酸	Amino acids and derivatives	氨基酸及其衍生物	Amino acids and derivatives	氨基酸及其衍生物	626-72-2	B	5807.6	5686.5	3553.1	9	2246.3	9	6691.2	9	2438.5	5015.73	754.767	3046.23
pmn001728	C15H18N2O4	N-Acetyl-DL-tryptophan	N-乙酰-DL-色氨酸	Amino acids and derivatives	氨基酸及其衍生物	Amino acids and derivatives	氨基酸及其衍生物	87-32-1	B	36713	32962	26518	12444	18906	13228	7948.2	18566	22130	32064.3	14859.3	16214.7
pme1086	C10H17N3O6S	Glutathione reduced form	谷胱甘肽还原型	Amino acids and derivatives	氨基酸及其衍生物	Amino acids and derivatives	氨基酸及其衍生物	70-18-8	B	584690	775670	550440	323750	269910	318550	177120	106150	224500	636933	304070	169257
pmb2855	C11H20N2O8	L-Glutamine O-hexside	L-谷氨酰胺 O-己糖苷	Amino acids and derivatives	氨基酸及其衍生物	Amino acids and derivatives	氨基酸及其衍生物	-	B	98038	90084	72336	17422	24409	21128	6922.1	6387.8	11626	86819.3	20986.3	8311.97
mws0582	C11H19N3O6S	S-(methyl)glutathione	S-甲基谷胱甘肽	Amino acids and derivatives	氨基酸及其衍生物	Amino acids and derivatives	氨基酸及其衍生物	2922-56-7	B	75751	59224	53920	19826	17847	10023	10310	13712	12756	62965	15898.7	12259.3
pme0006	C5H9NO2	L-Proline	L-脯氨酸	Amino acids and derivatives	氨基酸及其衍生物	Amino acids and derivatives	氨基酸及其衍生物	147-85-3	B	119810	111610	99997	108380	100670	92955	1617500	1402300	710430	110472	100668	1243410
pme0195	C3H7NO2S	L-Cysteine	L-半胱氨酸	Amino acids and derivatives	氨基酸及其衍生物	Amino acids and derivatives	氨基酸及其衍生物	52-90-4	B	2900000	2811900	3621200	5606600	4850400	3923400	12112000	17308000	11884000	3.11103e+06	4.79347e+06	13768000
pme1002	C8H11NO	L-Tyramine	酪胺	Amino acids and derivatives	氨基酸及其衍生物	Amino acids and derivatives	氨基酸及其衍生物	51-67-2	A	1310800	1332700	1308400	980510	811600	453120	2322400	1836100	5730300	1317300	748410	3.29627e+06
mws0254	C6H9N3O2	L-Histidine	L-组氨酸	Amino acids and derivatives	氨基酸及其衍生物	Amino acids and derivatives	氨基酸及其衍生物	71-00-1	B	237680	130810	139510	60132	95238	102210	9	9	90104	169333	85860	30040.7
pme1286	C14H20N6O5S	S-(5'-Adenosy)-L-homocysteine	S-(5-腺苷)-L-高半胱氨酸	Amino acids and derivatives	氨基酸及其衍生物	Amino acids and derivatives	氨基酸及其衍生物	979-92-0	A	136900	140050	139030	139770	124900	117390	292410	268720	215560	138660	127353	258897
pmb0464	C16H27NO14	Aspartic acid di-O-glucoside	天冬氨酸 二葡糖苷	Amino acids and derivatives	氨基酸及其衍生物	Amino acids and derivatives	氨基酸及其衍生物	-	B	228130	247680	158960	162230	194170	91006	873750	804390	238870	211590	149135	639003
mws0258	C6H13NO2	L-Isoleucine*	L-异亮氨酸*	Amino acids and derivatives	氨基酸及其衍生物	Amino acids and derivatives	氨基酸及其衍生物	73-32-5	A	1066000	946070	941090	749970	750600	762820	437990	506820	462320	984387	754463	469043
pme1419	C6H13NO2S	Methionine methyl ester	蛋氨酸甲酯	Amino acids and derivatives	氨基酸及其衍生物	Amino acids and derivatives	氨基酸及其衍生物	10332-17-9	B	69219	66342	64289	40433	35502	36049	29574	29344	19313	66616.7	37328	26077

## Sheet: Saccharides and Alcohols (R)
Index	Formula	Compounds	物质	Class I	物质一级分类	Class II	物质二级分类	CAS	Level	CK-R1	CK-R2	CK-R3	L-R1	L-R2	L-R3	H-R1	H-R2	H-R3	CK-R(average)	L-R(average)	H-R(average)
mws1499	C5H10O5	D-(-)-Arabinose	D-(-)-阿拉伯糖	Others	其它类	Saccharides and Alcohols	糖及醇类	10323-20-3	B	28919	30628	26662	120780	118890	124380	37472	26081	24233	28736.3	121350	29262
mws0437	C5H12O5	D-Arabitol	D-阿拉伯糖醇	Others	其它类	Saccharides and Alcohols	糖及醇类	488-82-4	B	2541.3	2256.2	2947.1	9	9	9	9	9	9	2581.53	9	9
pme2529	C6H12O5	1,5-Anhydro-D-glucitol	1,5-酐-D-山梨糖醇	Others	其它类	Saccharides and Alcohols	糖及醇类	154-58-5	B	8322.3	10564	6677.4	9	9	9	19574	20477	18132	8521.23	9	19394.3
mws4170	C6H12O6	D-Glucose*	D-葡萄糖*	Others	其它类	Saccharides and Alcohols	糖及醇类	14431-43-7	A	228780	137150	171690	2770700	2184500	3257500	1063500	790930	802110	179207	2.73757e+06	885513
pme3705	C6H10O7	D-Glucoronic acid*	D-葡萄糖醛酸*	Others	其它类	Saccharides and Alcohols	糖及醇类	6556-12-3	B	94853	80216	85763	13675	9190.5	13121	11992	14667	14886	86944	11995.5	13848.3
pme0534	C6H12O7	Gluconic acid	葡萄糖酸	Others	其它类	Saccharides and Alcohols	糖及醇类	526-95-4	B	326330	254820	309430	102790	102560	199770	90185	98396	86495	296860	135040	91692
Hmcn000192	C7H14O7	Sedoheptulose	景天庚酮糖	Others	其它类	Saccharides and Alcohols	糖及醇类	3019-74-7	B	43224	34964	48514	162550	141940	127420	145850	140690	160260	42234	143970	148933
mws5038	C12H22O11	Isomaltulose*	异麦芽酮糖*	Others	其它类	Saccharides and Alcohols	糖及醇类	13718-94-0	B	44992	37506	39920	250000	232030	318720	204030	166010	142810	40806	266917	170950
mws1333	C12H22O11	Melibiose*	蜜二糖*	Others	其它类	Saccharides and Alcohols	糖及醇类	585-99-9	B	30733	20304	17291	131480	147880	139450	76227	74350	86931	22776	139603	79169.3
pme0519	C12H22O11	D-(+)-Sucrose*	D-(+)-蔗糖*	Others	其它类	Saccharides and Alcohols	糖及醇类	57-50-1	B	74816	64036	45049	880250	932980	827850	586750	429950	443020	61300.3	880360	486573
mws1080	C12H22O11	Galactinol*	肌醇半乳糖苷*	Others	其它类	Saccharides and Alcohols	糖及醇类	3687-64-7	B	158500	118300	62122	1606800	1993800	1820600	1142100	796150	943870	112974	1.80707e+06	960707
mws5040	C12H21O11Na	Turanose	松二糖	Others	其它类	Saccharides and Alcohols	糖及醇类	547-25-1	A	145690	120510	129600	9277600	9425200	8130100	9198100	7231800	6552300	131933	8944300	7.66073e+06
mws2523	C12H23O14P	Trehalose 6-phosphate	海藻糖-6-磷酸	Others	其它类	Saccharides and Alcohols	糖及醇类	4484-88-2	B	12403	13407	15252	25683	26267	38867	20392	26455	33044	13687.3	30272.3	26630.3
pme0500	C18H32O16	D-(+)-Melezitose	D(+)-松三糖	Others	其它类	Saccharides and Alcohols	糖及醇类	597-12-6	B	2824.1	3684.2	2812.4	17161	28563	32500	9910.8	11288	9630.9	3106.9	26074.7	10276.6
pmb3081	C6H11PO11	Glucarate O-Phosphoric acid	磷酸葡萄糖酸	Others	其它类	Saccharides and Alcohols	糖及醇类	-	B	1606400	2012600	1896000	1200400	1758500	2016700	359170	331450	270020	1.83833e+06	1.65853e+06	320213
pme3163	C7H15O10P	D-Sedoheptuiose 7-phosphate	D-景天庚酮糖 7-磷酸	Others	其它类	Saccharides and Alcohols	糖及醇类	2646-35-7	B	845790	992490	1077800	713940	878810	970580	197290	184470	155690	972027	854443	179150

## Sheet: Saccharides and Alcohols (S)
Index	Formula	Compounds	物质	Class I	物质一级分类	Class II	物质二级分类	CAS	Level	CK-S1	CK-S2	CK-S3	L-S1	L-S2	L-S3	H-S1	H-S2	H-S3	CK-S (average)	L-S (average)	H-S (average)
mws1499	C5H10O5	D-(-)-Arabinose	D-(-)-阿拉伯糖	Others	其它类	Saccharides and Alcohols	糖及醇类	10323-20-3	B	26204	27691	31586	61424	61820	81688	25236	19765	14133	28493.7	68310.7	19711.3
mws0437	C5H12O5	D-Arabitol	D-阿拉伯糖醇	Others	其它类	Saccharides and Alcohols	糖及醇类	488-82-4	B	10331	6738	5679.4	19597	26947	47159	5864.7	2264.7	3051.3	7582.8	31234.3	3726.9
pme2529	C6H12O5	1,5-Anhydro-D-glucitol	1,5-酐-D-山梨糖醇	Others	其它类	Saccharides and Alcohols	糖及醇类	154-58-5	B	9	9	9	86192	66654	102920	108780	62580	76456	9	85255.3	82605.3
pmb0786	C6H13NO5	Glucosamine	氨基葡萄糖	Others	其它类	Saccharides and Alcohols	糖及醇类	3416-24-8	B	1953100	1822300	2310700	712440	789700	785270	615230	506980	540110	2028700	762470	554107
mws4170	C6H12O6	D-Glucose*	D-葡萄糖*	Others	其它类	Saccharides and Alcohols	糖及醇类	14431-43-7	A	27610	28973	23145	202650	325420	426460	32475	15829	59116	26576	318177	35806.7
pme0516	C6H12O6	Inositol*	肌醇*	Others	其它类	Saccharides and Alcohols	糖及醇类	87-89-8	B	20086	15696	11550	32368	38578	41976	8495.8	5762.7	38541	15777.3	37640.7	17599.8
pme3705	C6H10O7	D-Glucoronic acid*	D-葡萄糖醛酸*	Others	其它类	Saccharides and Alcohols	糖及醇类	6556-12-3	B	30789	43388	24977	4564.9	5931.9	5032	4452.8	4933.7	2716.6	33051.3	5176.27	4034.37
pme0534	C6H12O7	Gluconic acid	葡萄糖酸	Others	其它类	Saccharides and Alcohols	糖及醇类	526-95-4	B	110170	138390	65958	8933.9	11832	15744	14955	17007	13309	104839	12170	15090.3
Hmcn000192	C7H14O7	Sedoheptulose	景天庚酮糖	Others	其它类	Saccharides and Alcohols	糖及醇类	3019-74-7	B	134270	107570	101780	464640	429470	441990	139330	118290	245300	114540	445367	167640
mws0866	C6H13O9P	D-Glucose 6-phosphate*	D-葡萄糖-6-磷酸	Others	其它类	Saccharides and Alcohols	糖及醇类	56-73-5	B	1752800	1815500	1407200	616150	661200	574430	604190	796410	654300	1658500	617260	684967
pme3313	C6H13O9P	D-Fructose 6-phosphate*	D-果糖-6-磷酸	Others	其它类	Saccharides and Alcohols	糖及醇类	643-13-0	B	772990	758870	580860	255030	261280	250140	266680	310220	302560	704240	255483	293153
pmb3081	C6H11PO11	Glucarate O-Phosphoric acid	磷酸葡萄糖酸	Others	其它类	Saccharides and Alcohols	糖及醇类	-	B	2430800	1954800	1181300	263220	275630	241960	105340	113190	122330	1.85563e+06	260270	113620
pme3163	C7H15O10P	D-Sedoheptuiose 7-phosphate	D-景天庚酮糖 7-磷酸	Others	其它类	Saccharides and Alcohols	糖及醇类	2646-35-7	B	1500700	1660200	786090	217150	227160	199710	36048	33543	66442	1.31566e+06	214673	45344.3
mws5038	C12H22O11	Isomaltulose*	异麦芽酮糖*	Others	其它类	Saccharides and Alcohols	糖及醇类	13718-94-0	B	57480	50410	33658	213910	359560	268880	47757	34979	29517	47182.7	280783	37417.7
mws1333	C12H22O11	Melibiose*	蜜二糖*	Others	其它类	Saccharides and Alcohols	糖及醇类	585-99-9	B	32530	25806	18594	123080	170770	234700	26280	36761	26522	25643.3	176183	29854.3
pme0519	C12H22O11	D-(+)-Sucrose*	D-(+)-蔗糖*	Others	其它类	Saccharides and Alcohols	糖及醇类	57-50-1	B	92659	66384	69501	691490	929120	908580	132320	176600	107140	76181.3	843063	138687
mws1080	C12H22O11	Galactinol*	肌醇半乳糖苷*	Others	其它类	Saccharides and Alcohols	糖及醇类	3687-64-7	B	231760	144840	122130	1332500	1970400	1936800	288840	415120	297500	166243	1.74657e+06	333820
mws5040	C12H21O11Na	Turanose	松二糖	Others	其它类	Saccharides and Alcohols	糖及醇类	547-25-1	A	1678300	2062400	1505200	9780300	12158000	8267800	6156200	8203800	4884500	1.74863e+06	10068700	6.41483e+06
pma0134	C4H8O4	D-(-)-Threose	D-(-)-苏阿糖	Others	其它类	Saccharides and Alcohols	糖及醇类	95-43-2	B	33119	36055	31250	28837	17394	15446	61256	52774	148570	33474.7	20559	87533.3
pme0500	C18H32O16	D-(+)-Melezitose	D(+)-松三糖	Others	其它类	Saccharides and Alcohols	糖及醇类	597-12-6	B	16226	9979.1	7069.1	8632.4	7837	7932.3	1641.1	2713.6	3284.3	11091.4	8133.9	2546.33
pme2755	C8H15NO6	N-Acetyl-D-glucosamine	N-乙酰氨基葡萄糖	Others	其它类	Saccharides and Alcohols	糖及醇类	7512-17-6	B	855620	773170	818600	471610	443700	500520	316500	263470	260880	815797	471943	280283

## Sheet: Organic acids (R)
Index	Formula	Compounds	物质	Class I	物质一级分类	Class II	物质二级分类	CAS	Level	CK-R1	CK-R2	CK-R3	L-R1	L-R2	L-R3	H-R1	H-R2	H-R3	CK-R (average)	L-R (average)	H-R (average)
pme3011	C4H9NO2	γ-Aminobutyric acid*	γ-氨基丁酸*	Organic acids	有机酸	Organic acids	有机酸	56-12-2	B	1606600	1490600	1629900	301080	328150	232260	251340	183030	176580	1575700	287163	203650
mws0177	C5H4O3	2-Furanoic acid	2-呋喃甲酸	Organic acids	有机酸	Organic acids	有机酸	88-14-2	B	9	9	9	79624	34973	837120	524880	471460	920740	9	317239	639027
mws0823	C5H8O3	3-Methyl-2-Oxobutanoic acid	3-甲基-2-氧代-丁酸	Organic acids	有机酸	Organic acids	有机酸	759-05-7	B	9	9	9	76205	48412	179380	89820	84431	113940	9	101332	96063.7
pme1730	C4H6O4	D-Erythronolactone	D-赤酮酸内酯	Organic acids	有机酸	Organic acids	有机酸	15667-21-7	B	32902	33652	39693	643460	636640	731770	573890	526430	493900	35415.7	670623	531407
pme3096	C3H5NO4	Aminomalonic acid	氨基丙二酸	Organic acids	有机酸	Organic acids	有机酸	1068-84-4	B	4223000	3725500	3156100	7214800	5834800	9463100	4184000	3298200	2930400	3.70153e+06	7.50423e+06	3.47087e+06
mws0671	C4H9NO3	L-Homoserine*	L-高丝氨酸*	Organic acids	有机酸	Organic acids	有机酸	672-15-1	B	2401800	2132900	2163300	336180	296800	359500	163610	157300	153240	2.23267e+06	330827	158050
pme0274	C6H13NO2	6-Aminocaproic acid	6-氨基己酸	Organic acids	有机酸	Organic acids	有机酸	60-32-2	B	2022300	1280300	2103500	544940	645810	610610	267350	159190	279420	1.80203e+06	600453	235320
pme3207	C6H6O4	Trans,trans-Muconic acid	反,反-粘康酸	Organic acids	有机酸	Organic acids	有机酸	3588-17-8	A	8990100	9193000	10955000	44613000	42840000	43288000	55673000	54518000	53881000	9712700	4.35803e+07	5.46907e+07
mws0567	C5H11N3O2	4-Guanidinobutyric acid	4-胍基丁酸	Organic acids	有机酸	Organic acids	有机酸	463-00-3	A	3432300	5368800	4893800	1079900	987310	550250	1955000	1421400	1770700	4.56497e+06	872487	1715700
pmb2826	C5H8O5	Citramalate	甲基苹果酸	Organic acids	有机酸	Organic acids	有机酸	2306-22-1	B	1445700	1148300	1418300	456690	357450	484490	200630	222070	187750	1.33743e+06	432877	203483
pmb3101	C7H12O5	2-Isopropylmalate	2-异丙基苹果酸	Organic acids	有机酸	Organic acids	有机酸	-	B	8763700	7257800	5961100	1065200	830220	1865000	1147300	1142700	1396800	7.32753e+06	1.25347e+06	1.22893e+06
mws1213	C6H10O7	Aldehydo-D-galacturonate*	半乳糖醛酸酯*	Organic acids	有机酸	Organic acids	有机酸	685-73-4	B	82859	80175	76535	9068.8	7357	13168	11909	13534	11735	79856.3	9864.6	12392.7
pmb2657	C10H18N4O6	Argininosuccinic acid	精氨基琥珀酸	Organic acids	有机酸	Organic acids	有机酸	2387-71-5	B	42117	29026	29421	141610	143750	125670	163770	154820	149470	33521.3	137010	156020
mws0972	C6H12O3	5-Hydroxyhexanoic acid*	5-羟基己酸*	Organic acids	有机酸	Organic acids	有机酸	185956-02-9	B	50402	31199	39763	75523	49144	124060	33678	26044	10371	40454.7	82909	23364.3
mws0275	C4H6O5	L-(-)-Malic acid	L-(-)-苹果酸	Organic acids	有机酸	Organic acids	有机酸	636-61-3	A	5032600	4144700	2768000	7177200	5768900	7452300	3186300	2777100	2697000	3.98177e+06	6.79947e+06	2886800
pme2380	C5H6O5	A-Ketoglutaric acid	α-酮戊二酸	Organic acids	有机酸	Organic acids	有机酸	328-50-7	B	755980	633790	532120	898590	876640	1481300	527620	446160	365970	640630	1085510	446583
mws0242	C8H14O4	SubericAcid	辛二酸	Organic acids	有机酸	Organic acids	有机酸	505-48-6	B	124880	94274	97072	96180	110810	167680	62832	70196	49470	105409	124890	60832.7
mws0237	C9H16O4	Anchoic Acid	壬二酸	Organic acids	有机酸	Organic acids	有机酸	123-99-9	A	11205000	5647600	6172600	8219300	6820800	17770000	5272200	5641200	2991800	7.67507e+06	10936700	4.63507e+06
mws0281	C6H8O7	Citric Acid	柠檬酸	Organic acids	有机酸	Organic acids	有机酸	77-92-9	A	25651000	23880000	20774000	18151000	18152000	18802000	4978700	3833500	3426000	23435000	1.83683e+07	4079400
mws0277	C7H12O6	Quinic Acid	奎宁酸	Organic acids	有机酸	Organic acids	有机酸	77-95-2	B	14618000	16388000	14489000	8859700	9716600	11940000	2561400	2301700	2216100	15165000	10172100	2.35973e+06
pme0266	C10H18O4	Sebacate	癸二酸	Organic acids	有机酸	Organic acids	有机酸	111-20-6	A	6940	3930.4	4367.9	7007.2	5273.9	17010	3740.4	4179	2897.4	5079.43	9763.7	3605.6
mws2125	C3H4KO6P	Phosphoenolpyruvic acid	磷酸烯醇式丙酮酸	Organic acids	有机酸	Organic acids	有机酸	4265-07-0	B	102520	110430	130690	68185	39083	110860	160690	173710	156760	114547	72709.3	163720
pme1654	C12H18O3	Jasmonic acid	茉莉酸	Organic acids	有机酸	Organic acids	有机酸	77026-92-7	B	1038500	469060	673040	1279500	1023700	1729800	646150	525490	227930	726867	1.34433e+06	466523
pme2074	C18H29NO4	N-[(-)-Jasmonoyl]-(L)-Isoleucine (JA-L-Ile)	茉莉酸-异亮氨酸	Organic acids	有机酸	Organic acids	有机酸	120330-93-0	B	248980	105740	139690	266160	172740	580240	130060	118050	18600	164803	339713	88903.3
pme1975	C3H4O4	Malonic acid	丙二酸	Organic acids	有机酸	Organic acids	有机酸	141-82-2	B	1226300	1310700	1251100	1037900	875120	1240400	717640	536630	579870	1262700	1051140	611380
pme0275	C5H7O3-	4-Oxopentanoate	4-氧代戊酸	Organic acids	有机酸	Organic acids	有机酸	123-76-2	B	13636	8712.2	11272	15079	9942.8	51581	25280	20066	39955	11206.7	25534.3	28433.7
pme0243	C5H8O4	Glutaric acid*	戊二酸*	Organic acids	有机酸	Organic acids	有机酸	110-94-1	B	703200	700430	744940	411800	325710	582200	256780	268500	276990	716190	439903	267423
mws0924	C6H10O4	2-Methylglutaric acid*	2-甲基戊二酸*	Organic acids	有机酸	Organic acids	有机酸	617-62-9	B	822940	672150	699970	348790	412600	374240	325150	228170	203840	731687	378543	252387
mws0208	C6H10O4	Adipic Acid*	己二酸*	Organic acids	有机酸	Organic acids	有机酸	124-04-9	A	848170	731370	736590	415500	463680	390630	334070	272990	246170	772043	423270	284410
mws0639	C7H6O4	2,3-Dihydroxybenzoic Acid*	2,3-二羟基苯甲酸*	Organic acids	有机酸	Organic acids	有机酸	303-38-8	B	259630	254410	263310	393820	315130	800220	742790	814900	1010500	259117	503057	856063
HJN102	C34H30O15	Tricaffeoylquinic acid	三咖啡酰奎宁酸	Organic acids	有机酸	Organic acids	有机酸	-	B	32504	24117	25769	19250	20823	10248	11791	10425	12947	27463.3	16773.7	11721

## Sheet: Organic acids (S)
Index	Formula	Compounds	物质	Class I	物质一级分类	Class II	物质二级分类	CAS	Level	CK-S1	CK-S2	CK-S3	L-S1	L-S2	L-S3	H-S1	H-S2	H-S3	CK-S (average)	L-S (average)	H-S (average)
pme3011	C4H9NO2	γ-Aminobutyric acid*	γ-氨基丁酸*	Organic acids	有机酸	Organic acids	有机酸	56-12-2	B	586600	418470	515320	80763	175100	43660	57301	87644	94892	506797	99841	79945.7
mws0576	C4H8O3	3-Hydroxybutyrate	3-羟基丁酸	Organic acids	有机酸	Organic acids	有机酸	300-85-6	B	2011200	1770700	1460200	893200	860230	799140	855730	842690	788560	1.74737e+06	850857	828993
mws0376	C4H4O4	Fumaric acid	延胡索酸(富马酸,反丁烯二酸)	Organic acids	有机酸	Organic acids	有机酸	110-17-8	B	214550	158500	212120	7338.6	16442	15063	45055	20823	22532	195057	12947.9	29470
mws0823	C5H8O3	3-Methyl-2-Oxobutanoic acid	3-甲基-2-氧代-丁酸	Organic acids	有机酸	Organic acids	有机酸	759-05-7	B	9	9	9	53366	34371	21928	35776	23056	27688	9	36555	28840
mws0192	C4H6O4	Succinic acid*	琥珀酸*	Organic acids	有机酸	Organic acids	有机酸	110-15-6	A	50877000	44640000	48861000	13495000	17278000	21074000	22945000	12637000	12023000	48126000	1.72823e+07	1.58683e+07
mws0470	C4H6O4	Methylmalonic acid*	甲基丙二酸*	Organic acids	有机酸	Organic acids	有机酸	516-05-2	A	54205000	46706000	52739000	14434000	18191000	22002000	24368000	13379000	12969000	5.12167e+07	18209000	1.69053e+07
pme3096	C3H5NO4	Aminomalonic acid	氨基丙二酸	Organic acids	有机酸	Organic acids	有机酸	1068-84-4	B	1994800	1699200	1899700	513130	654730	781590	839670	448600	458620	1.86457e+06	649817	582297
mws0671	C4H9NO3	L-Homoserine*	L-高丝氨酸*	Organic acids	有机酸	Organic acids	有机酸	672-15-1	B	583070	530770	504930	159960	161000	117480	98941	86078	102660	539590	146147	95893
pme1216	C6H5NO2	2-Picolinic acid	2-吡啶甲酸	Organic acids	有机酸	Organic acids	有机酸	98-98-6	B	46996	87518	62949	35710	21311	10951	70887	38074	27196	65821	22657.3	45385.7
mws0425	C5H6O4	Citraconic acid	甲基马来酸	Organic acids	有机酸	Organic acids	有机酸	498-23-7	B	76939	77253	47032	24660	15886	12383	15947	14558	15355	67074.7	17643	15286.7
mws0341	C6H12O3	(S)-(-)-2-Hydroxyisocaproic acid*	2-羟基异己酸*	Organic acids	有机酸	Organic acids	有机酸	13748-90-8	A	61344	52269	50179	22321	18977	27835	15432	17996	15723	54597.3	23044.3	16383.7
mws0275	C4H6O5	L-(-)-Malic acid	L-(-)-苹果酸	Organic acids	有机酸	Organic acids	有机酸	636-61-3	A	11004000	11655000	11646000	512090	719300	281290	440400	229810	373560	11435000	504227	347923
pme3207	C6H6O4	Trans,trans-Muconic acid	反,反-粘康酸	Organic acids	有机酸	Organic acids	有机酸	3588-17-8	A	3018500	3194300	1424300	41331000	42220000	41011000	57508000	58432000	57898000	2545700	4.15207e+07	57946000
pme2380	C5H6O5	A-Ketoglutaric acid	α-酮戊二酸	Organic acids	有机酸	Organic acids	有机酸	328-50-7	B	581450	438990	523070	86644	144470	91646	134040	89291	87627	514503	107587	103653
mws0924	C6H10O4	2-Methylglutaric acid*	2-甲基戊二酸*	Organic acids	有机酸	Organic acids	有机酸	617-62-9	B	523110	432280	494440	200480	235210	283500	190980	220470	163580	483277	239730	191677
mws0208	C6H10O4	Adipic Acid*	己二酸*	Organic acids	有机酸	Organic acids	有机酸	124-04-9	A	557700	442060	533010	211320	270570	260320	180260	245170	164970	510923	247403	196800
pmb2826	C5H8O5	Citramalate	甲基苹果酸	Organic acids	有机酸	Organic acids	有机酸	2306-22-1	B	1049100	831950	1028400	91716	161550	143060	47318	37214	45145	969817	132109	43225.7
mws0242	C8H14O4	SubericAcid	辛二酸	Organic acids	有机酸	Organic acids	有机酸	505-48-6	B	24402	28078	21201	10685	8507.2	13285	12374	15341	9090.5	24560.3	10825.7	12268.5
pmb3101	C7H12O5	2-Isopropylmalate	2-异丙基苹果酸	Organic acids	有机酸	Organic acids	有机酸	-	B	443710	552180	615840	34960	62586	38475	52343	90383	52022	537243	45340.3	64916
mws0281	C6H8O7	Citric Acid	柠檬酸	Organic acids	有机酸	Organic acids	有机酸	77-92-9	A	6258800	4891300	3759800	1191400	1759700	1171000	141590	68220	136720	4.96997e+06	1.37403e+06	115510
mws0277	C7H12O6	Quinic Acid	奎宁酸	Organic acids	有机酸	Organic acids	有机酸	77-95-2	B	3747000	2565000	2632100	433760	725900	531840	85242	62833	62875	2.98137e+06	563833	70316.7
mws1213	C6H10O7	Aldehydo-D-galacturonate*	半乳糖醛酸酯*	Organic acids	有机酸	Organic acids	有机酸	685-73-4	B	37065	40336	24011	5635.4	9948.7	7463.3	3884	5265.7	5623.5	33804	7682.47	4924.4
pme2601	C3H6O3	3-Hydroxypropanoic acid	3-羟基丙酸	Organic acids	有机酸	Organic acids	有机酸	503-66-2	B	9028.3	11077	6101.9	10766	5801.8	8308.3	4388.8	2102.2	4580.4	8735.73	8292.03	3690.47
pme0274	C6H13NO2	6-Aminocaproic acid	6-氨基己酸	Organic acids	有机酸	Organic acids	有机酸	60-32-2	B	1246000	741260	1063000	521500	381250	638810	318210	66818	332710	1.01675e+06	513853	239246
pme0243	C5H8O4	Glutaric acid*	戊二酸*	Organic acids	有机酸	Organic acids	有机酸	110-94-1	B	308280	289890	329770	182760	208310	149580	82055	80338	100590	309313	180217	87661
HJN102	C34H30O15	Tricaffeoylquinic acid	三咖啡酰奎宁酸	Organic acids	有机酸	Organic acids	有机酸	-	B	140450	152580	125700	220200	162670	322670	46282	68314	55953	139577	235180	56849.7
pme1975	C3H4O4	Malonic acid	丙二酸	Organic acids	有机酸	Organic acids	有机酸	141-82-2	B	1863000	1894600	1673100	1007900	932760	818920	916320	855570	817750	1.81023e+06	919860	863213
mws0473	C5H8O4	2-Methylsuccinic acid*	2-甲基丁二酸*	Organic acids	有机酸	Organic acids	有机酸	498-21-5	A	74458	79509	78511	56139	51187	61332	36418	32314	41589	77492.7	56219.3	36773.7
pme0295	C6H11NO3	4-Acetamidobutyric acid	4-乙酰氨基丁酸	Organic acids	有机酸	Organic acids	有机酸	3025-96-5	B	65551	60789	62280	37550	35761	9	9	15750	9	62873.3	24440	5256
mws0567	C5H11N3O2	4-Guanidinobutyric acid	4-胍基丁酸	Organic acids	有机酸	Organic acids	有机酸	463-00-3	A	1059800	2671900	1600100	845380	1183400	128450	500800	407580	595010	1.77727e+06	719077	501130
mws0639	C7H6O4	2,3-Dihydroxybenzoic Acid*	2,3-二羟基苯甲酸*	Organic acids	有机酸	Organic acids	有机酸	303-38-8	B	176290	147020	155000	409080	249660	238410	625050	345200	232820	159437	299050	401023
